# Supplementary material for: Morphometric analysis revealed two different Mediterranean horse mackerel (Trachurus mediterraneus) stocks in the Adriatic Sea
Source: PeerJ. 2025 Jan 21;13:e18765. doi: 10.7717/peerj.18765 (PMC11759607; doi:10.7717/peerj.18765)
Supplement: Data S1 — Each row corresponds to an individual fish. [file peerj-13-18765-s002.xlsx]

## Sheet: Foglio1
ID	GSA	Country	Year	Haul	Lon	Lat	Date	Area	Sex	Wg	IW	CW	PW	1_H	1_8	1_2	2_3	3_4	4_5	5_6	6_7	7_8	8_9	9_10	10_11	11_12	12_13	13_14	14_15	15_16	1_G	C_D	E_F	14_B	3_A	2_15	2_14	2_13	3_14	3_13	3_11	4_13	4_12	4_11	5_11	5_10	11_6	6_9	7_10
Tm_0001	18	Italy	2012	3	16.33	41.75	2012-07-20	SW12	F	236	23.42	31.74	15.12	313.647	265.895	41.653	45.055	36.338	8	112.46	17.931	13.177	14.658	16.723	90.162	6.064	10.116	59.637	56.747	24.355	63.589	16.706	70.904	34.789	35.135	42.416	60.969	104.918	61.161	75.422	84.693	61.522	63.121	63.819	60.517	114.367	94.18	20.487	20.082
Tm_0002	18	Italy	2012	3	16.33	41.75	2012-07-20	SW12	M	168	22.94	27.98	12.17	299.903	256.112	34.155	49	34.883	7	101.989	13.073	18.067	18.616	13.002	88.406	6.625	8.633	53.876	65.971	19.128	63.276	14.49	72.007	33.771	38.276	42.86	63.051	103.616	56.226	68.526	78.328	55.617	56.855	58.775	56.543	104.593	90.349	15.637	14.388
Tm_0003	18	Italy	2012	13	17.53	40.89	2012-07-28	SW12	F	150.8	17.33	28.03	11.55	273.46	232.072	36.435	44.986	31.084	7.915	91.968	10.509	14.816	16.001	10.36	81.432	5.971	7.079	51.825	45.696	26.501	59.678	18.487	64.528	32.702	35.838	35.956	51.929	91.965	54.002	64.183	70.623	53.98	52.967	54.432	51.141	93.71	85.58	13.721	14.39
Tm_0004	18	Italy	2012	13	17.53	40.89	2012-07-28	SW12	F	124.3	16.24	26.85	12.36	250.025	213.581	31.527	38.101	31.062	7.154	85.872	9.887	15.977	16.288	9.215	72.412	6.111	5.82	44.672	46.419	23.669	56.028	15.88	58.444	31.098	33.951	35.175	53.531	86.887	49.371	61.261	69.347	49.199	50.147	52.442	50.247	88.268	76.303	13.956	13.09
Tm_0005	18	Italy	2012	13	17.53	40.89	2012-07-28	SW12	M	118.4	13.41	23.4	9.57	251.431	215.239	32.598	38.578	34.352	4.842	89.342	10.492	15.094	15.524	10.228	73.691	5.662	6.68	44.094	44.929	25.285	55.641	16.952	61.367	28.847	34.451	35.641	51.909	85.083	51.27	62.259	69.396	52.244	52.087	53.152	51.9	91.243	77.822	14.911	13.936
Tm_0006	18	Italy	2012	13	17.53	40.89	2012-07-28	SW12	F	190.2	20.03	31.68	14.11	292.441	250.036	38.526	43.551	37.493	6.763	100.944	10.318	18.441	18.575	9.982	85.371	7.781	5.859	54.943	59.133	24.953	63.749	18.451	74.056	33.436	40.407	43.8	61.158	102.641	58.394	74.04	82.605	59.003	59.327	61.55	59.027	103.514	88.706	13.851	14.423
Tm_0007	18	Italy	2012	13	17.53	40.89	2012-07-28	SW12	F	221.2	17.63	32.16	13.34	301.98	258.649	38.975	50.002	37.329	9.879	103.558	12.597	19.054	18.741	13.06	85.505	7.354	4.227	57.955	53.15	27.874	63.96	17.795	71.748	35.544	41.178	40.613	63.588	108.91	63.342	78.328	85.281	61.871	61.746	64.09	60.596	106.049	90.248	16.514	16.25
Tm_0008	18	Italy	2012	4	16.35	41.56	2012-07-20	SW12	F	125	20.6	27.95	12.1	243.631	208.641	32.056	36.448	30.941	5.469	79.555	10.313	17.394	16.862	11.163	67.084	7.533	6.329	45.243	46.2	23.473	53.234	16.116	55.313	26.962	29.096	35.017	51.622	84.878	48.678	60.249	69.266	47.92	49.301	51.015	49.169	82.247	71.071	14.72	14.418
Tm_0009	18	Italy	2012	4	16.35	41.56	2012-07-20	SW12	M	164	20.08	28.27	12.81	266.107	226.975	33.784	38.422	34.715	6.748	89.829	10.252	15.166	15.358	9.508	78.638	6.692	7.587	49.515	52.54	27.909	60.378	17.405	65.491	36.289	36.231	36.183	59.822	96.096	54.047	69.789	78.032	57.474	58.417	59.325	56.521	92.497	82.86	13.976	14.088
Tm_0010	18	Italy	2012	4	16.35	41.56	2012-07-20	SW12	M	178	24.56	27.8	12.92	276.72	237.846	36.422	43.071	34.148	4.916	93.167	11.273	16.944	16.178	11.026	77.126	8.782	6.775	49.857	59.368	26.633	62.922	18.031	62.753	30.267	35.686	40.983	64.769	99.745	57.511	69.819	79.271	55.491	56.404	58.557	56.456	96.176	81.413	14.813	14.736
Tm_0011	18	Italy	2012	4	16.35	41.56	2012-07-20	SW12	F	147	19.95	25.85	11.9	258.378	220.273	30.972	40.674	29.773	9.204	86.387	10.78	16.632	15.758	9.669	72.903	6.987	6.35	50.475	47.986	24.473	55.269	14.69	61.381	27.507	31.994	35.265	54.876	93.717	50.977	66.278	74.193	52.917	54.164	55.918	53.182	89.592	76.639	14.313	13.695
Tm_0012	18	Italy	2012	4	16.35	41.56	2012-07-20	SW12	M	212	25.64	29.03	12.95	284.878	246.733	31.714	46.907	32.613	8.586	99.04	10.858	19.742	19.579	11.038	83.358	7.379	7.517	60.608	50.455	30.28	58.498	16.97	64.753	33.281	36.459	38.307	61.667	105.791	58.359	72.083	80.706	59.092	59.929	61.69	59.299	100.822	87.837	14.367	14.876
Tm_0013	18	Italy	2012	4	16.35	41.56	2012-07-20	SW12	M	296	30.17	33.98	15.07	338.582	293.226	40.213	54.25	42.26	9.677	114.107	14.16	21.774	22.168	13.796	96.89	8.383	7.814	63.088	71.616	28.119	73.788	18.186	77.155	39.226	42.604	50.273	74.419	122.239	63.01	80.758	91.715	64.23	65.105	67.817	65.189	116.78	101.368	17.544	17.674
Tm_0014	18	Italy	2012	4	16.35	41.56	2012-07-20	SW12	F	275	25.84	33.23	14.34	321.021	276.234	39.855	50.346	35.726	10.876	111.504	15.655	17.499	18.067	14.756	91.707	8.31	7.384	58.582	60.285	36.982	71.805	19.675	74.204	38.121	41.322	46.315	68.813	113.399	63.016	79.412	88.718	64.529	66.253	67.855	63.671	113.846	96.064	18.627	19.067
Tm_0015	18	Italy	2012	4	16.35	41.56	2012-07-20	SW12	M	226	26.09	31.66	12.25	302.313	262.025	35.416	50.91	34.324	7.831	105.831	12.028	18.725	18.007	12.226	89.826	7.087	6.798	56.848	57.029	32.414	65.125	18.791	70.497	34.893	36.574	45.147	66.964	110.74	58.669	73.822	81.714	60.087	60.481	62.284	60.496	108.255	94.076	16.054	16.273
Tm_0016	18	Italy	2012	4	16.35	41.56	2012-07-20	SW12	F	132	17.9	25.01	12.19	252.524	216.098	33.521	39.184	28.26	10.299	82.694	11.319	15.026	15.273	10.378	71.926	7.413	5.513	46.755	44.391	25.493	56.559	14.259	58.08	30.127	31.918	35.079	50.872	86.065	49.251	60.617	68.471	49.351	50.106	51.789	47.629	85.067	75.077	13.817	13.972
Tm_0017	18	Italy	2012	4	16.35	41.56	2012-07-20	SW12	M	231	22.67	30.55	13.9	295.473	253.617	34.956	45.779	37.956	6.505	105.686	12.405	19.095	18.438	12.64	86.826	7.566	7.625	54.827	51.263	27.595	58.815	15.133	74.966	35.783	39.597	40.45	60.805	101.73	60.033	73.146	82.562	60.919	61.508	63.289	60.818	108.542	91.024	16.91	16.65
Tm_0018	18	Italy	2012	4	16.35	41.56	2012-07-20	SW12	F	152	18.77	26.71	12.13	258.154	220.077	32.486	39.645	30.925	7.114	85.368	10.348	16.539	16.069	10.21	72.732	7.087	7.589	47.053	48.367	27.932	56.245	17.431	55.29	30.587	34.238	35.817	56.461	90.742	51.428	64.405	72.625	52.012	52.552	54.681	51.238	88.138	75.554	14.767	13.295
Tm_0019	18	Italy	2012	4	16.35	41.56	2012-07-20	SW12	F	205	21.48	27.32	13.27	285.963	243.755	35.083	44.143	33.065	8.571	97.954	12.957	18.586	18.544	12.06	79.748	8.083	7.189	47.013	55.243	29.877	59.96	16.445	69.948	34.043	36.174	38.593	63.288	98.689	55.155	67.393	77.816	55.774	56.771	59.86	56.217	101.187	82.927	15.975	15.454
Tm_0020	18	Albania	2012	17	19.3937	41.0079	2012-08-01	SE12	M	198.4	22.59	31.24	14.32	295.75	253.5	40.8	46.63	33.76	9.64	100.98	13.57	14.41	14.61	12.1	83.25	6.76	6.74	52.57	64.33	27.48	70.77	18.5	67.81	36.23	39.15	47.98	67.39	107.47	60.13	75.97	84.55	59.49	60.71	63.16	59.56	103.66	87.44	17.15	15.78
Tm_0021	18	Albania	2012	17	19.3937	41.0079	2012-08-01	SE12	M	94.7	17.85	24.68	10.12	229.37	192.9	30.91	36.66	32.5	3.63	75.81	8.75	9.92	9.02	8.6	66.82	4.51	8.13	37.27	48.08	21.42	52.88	13.56	51.54	27.13	31.64	37.36	51.36	80.17	45.16	55.54	63.12	45.85	46.02	46.7	46.08	78.16	69.19	12.28	10.4
Tm_0022	18	Albania	2012	17	19.3937	41.0079	2012-08-01	SE12	F	64.5	16.08	20.62	9.31	202.1	170.63	29.86	28.64	24.47	5.18	69.23	7.88	9.61	10.4	7.49	58.63	4.2	3.78	32.77	42.18	20.92	48.65	13.58	46.13	23.22	26.6	34.06	44.16	67.98	40.41	49.33	54.33	40.11	40.12	41.59	40.11	70.22	62.08	10.63	10.78
Tm_0023	18	Albania	2012	17	19.3937	41.0079	2012-08-01	SE12	M	121.1	18.84	25.67	11.11	247.5	211.25	33.053	38.235	35.197	3.758	83.367	9.665	15.652	13.634	9.378	74.399	4.881	7.786	41.318	45.741	27.181	54.944	16.008	58.878	27.346	32.934	39.492	52.832	84.079	49.615	60.44	68.318	49.357	49.677	50.637	49.933	86.149	76.761	12.916	11.948
Tm_0024	18	Albania	2012	17	19.3937	41.0079	2012-08-01	SE12	M	123.8	20.59	26.92	10.86	255.862	220.337	35.276	40.331	30.942	7.097	82.313	11.553	16.087	16.037	11.358	73.114	6.725	7.133	43.511	49.436	28.172	59.134	17.364	58.552	30.567	35.744	39.994	55.186	88.506	49.583	61.259	69.788	49.372	49.835	51.944	48.872	84.789	75.939	14.469	14.2
Tm_0025	18	Albania	2012	17	19.3937	41.0079	2012-08-01	SE12	M	63.5	16.19	20.22	8.2	201.454	174.391	24.581	32.228	23.244	5.849	69.256	8	13.078	13.156	8.283	57.421	6.821	5.515	37.379	39.389	21.126	44.481	13.113	45.522	25.076	25.568	30.895	42.92	71.026	38.573	47.683	55.637	38.124	38.847	41.099	38.851	69.298	61.172	10.596	10.724
Tm_0026	18	Albania	2012	16	19.3747	41.3796	2012-07-30	SE12	F	118.9	17.79	24.99	10.96	239.501	206.51	34.213	36.614	30.869	7.337	82.304	9.726	15.511	14.874	9.601	68.203	7.25	6.566	42.565	45.443	23.773	53.893	15.782	53.94	28.54	30.893	39.472	52.027	82.287	52.643	60.967	68.144	51.994	50.686	52.917	51.649	83.994	72.026	13.685	11.833
Tm_0027	18	Albania	2012	16	19.3747	41.3796	2012-07-30	SE12	M	76.1	17.49	22.2	9.25	213.568	184.555	30.411	31.095	26.175	7.625	69.931	9.801	13.707	13.297	9	61.94	5.381	5.496	34.638	41.358	25.884	50.574	13.755	48.884	25.848	29.967	38.857	48.735	74.085	44.562	53.923	59.77	45.094	44.663	46.144	43.968	72.258	64.707	11.865	11.901
Tm_0028	18	Albania	2012	16	19.3747	41.3796	2012-07-30	SE12	F	126.3	20.07	26.14	11.51	239.567	210.182	36.035	37.118	29.764	8.012	81.815	11.314	13.561	13.09	10	69.066	7.011	7.594	43.018	47.381	24.408	57.095	16.398	60.696	29.953	31.554	40.277	53.592	84.58	52.725	61.984	69.754	51.524	51.461	52.9	49.303	85.052	71.491	14.496	12.541
Tm_0029	18	Albania	2012	16	19.3747	41.3796	2012-07-30	SE12	M	68.1	14.21	21.56	9.12	206.168	178.333	26.39	32.827	23.291	6.435	69.725	9.055	12.748	13.124	8.126	61.143	5.535	6	37.008	37.265	25.027	45.381	13.786	46.929	23.125	26.263	31.426	44	72.207	40.2	49.82	57.187	40.966	42.574	43.999	41.031	71.947	63.471	11.715	10.7
Tm_0030	18	Albania	2012	16	19.3747	41.3796	2012-07-30	SE12	M	57	14.45	17.24	8.92	191.528	165.158	24.136	28.644	18.332	7.24	67.864	9.241	12.666	12.149	8.598	55.87	5.804	5.312	32.047	37.247	20.67	42.082	11.666	42.966	23.375	23.498	32.041	41.352	64.534	37.873	45.02	51.757	38.53	39.087	41.498	38.5	69.9	58.549	12.303	10.594
Tm_0031	18	Albania	2012	16	19.3747	41.3796	2012-07-30	SE12	F	32.2	10.11	13.37	6.12	155.966	140.422	23.355	25.105	14.23	7.983	56.987	7.445	9.72	8.878	7.341	48.719	5.15	4.137	27.094	29.373	15.545	38.347	10.964	33.621	21.266	16.57	24.378	33.467	53.404	32.579	38.351	44.31	32.532	33.833	36.096	32.767	59.269	50.274	9.671	8.94
Tm_0032	18	Albania	2012	16	19.3747	41.3796	2012-07-30	SE12	F	85.7	16.59	21.21	8.32	226.928	193.987	29.857	35.919	25.12	6.312	76.763	10.982	13.386	12.958	11.613	65.653	4.843	6.083	37.463	43.11	25.946	51.158	15	50.452	26.915	25.557	38.939	49.898	77.468	45.631	54.254	59.667	45.642	45.978	46.465	43.49	78.185	69.355	13.362	13.884
Tm_0033	18	Albania	2012	16	19.3747	41.3796	2012-07-30	SE12	M	93.1	17.29	22.81	9.28	224.496	191.654	28.326	35.543	25.713	6.313	77.478	9.64	13.684	14.081	8.981	67.363	6.111	5.906	38.649	42.403	26.023	47.697	13.958	51.525	27.423	26.865	37.421	48.64	77.663	45.691	55.256	62.418	47.087	47.394	49.199	47.564	79.467	70.351	11.941	12.059
Tm_0034	18	Albania	2012	16	19.3747	41.3796	2012-07-30	SE12	F	115.5	18.18	24.57	11.5	253.604	222.939	34.305	39.31	29.932	5.681	89.339	11.276	16.99	17.933	11.073	74.807	5.691	6.718	42.584	50.605	29.359	59.051	16.554	63.266	31.125	32.601	44.622	56.749	88.341	50.895	61.996	69.42	50.522	50.826	52.396	49.552	91.696	77.404	14.519	14.373
Tm_0035	18	Albania	2012	16	19.3747	41.3796	2012-07-30	SE12	M	134.1	18.77	25.97	12.24	259.006	222.439	32.049	39.735	29.379	8.497	90.092	11.222	16.385	16.288	10.989	76.767	5.965	6.321	46.255	47.341	32.27	55.077	15.268	58.68	29.287	31.289	43.059	56.001	90.553	52.424	64.638	71.436	53.154	53.908	55.26	52.09	92.531	79.82	14.848	14.178
Tm_0036	18	Albania	2012	16	19.3747	41.3796	2012-07-30	SE12	F	124.4	18.35	26.49	11.11	251.538	217.927	32.263	40.723	29.071	8.15	85.079	10.313	17.319	17.245	10.107	74.489	6.765	5.904	48.258	40.985	29.673	55.828	16.689	58.538	30.425	33.123	36.001	51.35	87.974	51.333	62.503	69.223	50.161	50.25	51.94	49.433	87.416	77.539	13.746	13.641
Tm_0037	18	Albania	2012	16	19.3747	41.3796	2012-07-30	SE12	M	67.3	13.85	20.6	8.72	204.471	172.564	28.361	29.415	23.622	6.571	69.901	8.971	9.284	10.841	8.625	59.939	5.788	5.572	30.57	43.697	19.756	48.234	13.245	44.577	22.313	26.383	33.293	46.484	66.264	42.66	47.431	53.672	40.281	40.575	41.597	39.937	71.751	62.723	11.241	11.982
Tm_0038	18	Albania	2012	16	19.3747	41.3796	2012-07-30	SE12	F	57	13.2	19.18	8.08	196.801	164.493	25.726	30.564	22.138	5.388	66.439	8.442	11.01	10.592	8.69	56.964	4.799	5.601	34.676	30.322	22.302	42.025	13.229	30.838	24.474	22.902	27.861	38.661	64.297	39.383	45.921	51.892	37.337	38.071	39.011	36.841	67.317	59.844	10.555	11.295
Tm_0039	18	Albania	2012	16	19.3747	41.3796	2012-07-30	SE12	F	56.9	12.37	19.82	8.07	200.647	172.529	26.385	29.054	23.631	6.011	68.936	8.632	12.783	12.824	8.556	59.831	4.884	4.829	32.815	35.881	27.027	46.294	14.796	43.777	24.603	25.439	33.042	42.289	65.611	38.811	46.207	52.126	38.222	38.612	39.688	37.608	70.216	62.202	11.081	10.874
Tm_0040	18	Albania	2012	16	19.3747	41.3796	2012-07-30	SE12	F	48.3	13.19	17.54	8.31	181.13	156.011	24.963	27.679	21.691	6.186	62.212	8.279	10.182	10.563	8.734	53.827	5.089	6.151	29.001	34.041	16.92	39.453	12.695	40.725	22.76	23.11	26.706	38.019	59.266	38.029	44.02	50.186	36.032	36.061	37.376	34.929	62.699	56.71	10.616	10.113
Tm_0041	18	Albania	2012	16	19.3747	41.3796	2012-07-30	SE12	F	29.7	10.16	14.03	7.4	158.389	135.571	20.815	23.879	18.498	5.138	53.61	7.218	7.991	7.819	7.61	46.362	4.326	4.679	29.2	29.379	21.74	35.262	10.768	33.973	19.748	21.618	26.945	33.782	55.64	30.768	38.918	43.409	31.98	31.478	32.798	29.942	54.612	48.432	9.214	8.858
Tm_0042	18	Albania	2012	16	19.3747	41.3796	2012-07-30	SE12	F	40.8	11.36	16.41	8.27	176.908	151.133	23.247	26.307	20.471	4.36	59.514	8.69	11.41	11.57	7.934	51.155	3.871	5.118	30.8	33.938	18.812	39.596	11.084	38.305	22.511	22.894	25.835	38.639	59.721	36.525	42.467	47.463	34.991	35.081	35.969	34.949	61.214	53.389	10.516	10.394
Tm_0043	18	Albania	2012	16	19.3747	41.3796	2012-07-30	SE12	F	42.5	12.23	15.89	7.5	177.241	153.397	26.301	24.418	19.598	6.427	59.576	7.007	11.908	11.295	8.141	50.715	3.697	5.42	27.025	35.26	22.855	41.906	13.413	40.124	21.601	22.606	31.919	42.07	61.409	36.32	44.716	49.521	36.951	37.216	38.063	35.221	60.15	54.089	10.202	10.137
Tm_0044	18	Italy	2012	7	16.5478	41.2629	2012-07-21	SW12	F	143.9	15.9	27.97	11.63	258.387	222.058	31.145	40.687	31.182	7.522	87.665	12.564	15.282	14.852	12.007	76.182	7.308	6.36	52.45	44.597	27.078	53.276	15.332	62.728	30.32	30.847	35.865	54.37	92.138	54.945	65.578	74.107	52.849	54.248	56.11	53.049	89.921	79.444	15.741	14.717
Tm_0045	18	Italy	2012	7	16.5478	41.2629	2012-07-21	SW12	M	137	17.66	27.56	10.79	258.38	217.956	34.498	36.627	30.505	7.353	87.346	10.816	13.988	13.817	10.62	72.73	5.838	5.518	53.09	47.293	29.524	56.1	16.861	62.993	33.103	33.511	38.787	54.406	91.036	51.635	64.218	70.788	50.45	50.445	52.517	49.683	89.827	75.577	14.045	13.886
Tm_0046	18	Italy	2012	7	16.5478	41.2629	2012-07-21	SW12	M	183.3	20.28	30.09	12.22	292.158	247.51	39.795	43.604	33.71	9.668	105.348	11.57	14.947	15.784	10.633	82.82	7.657	7.329	51.009	49.448	36.231	65.017	18.517	67.825	34.941	37.093	44.322	60.703	97.128	58.537	69.182	78.964	56.854	57.692	60.675	57.897	108.009	85.542	15.68	14.02
Tm_0047	18	Italy	2012	7	16.5478	41.2629	2012-07-21	SW12	M	176.7	16.39	30.95	11.25	276.794	237.266	36.497	42.168	35.041	7.571	96.774	11.214	16.938	17.742	10.103	80.961	6.731	6.905	49.771	45.852	31.985	60.002	17.498	64.845	34.385	39.538	37.874	56.936	94.499	58.345	70.557	78.987	58.189	58.957	61.16	57.713	99.353	83.885	14.415	13.266
Tm_0048	18	Italy	2012	7	16.5478	41.2629	2012-07-21	SW12	M	156.7	16.93	27.86	11.04	266.433	227.351	33.73	41.57	33.894	8.403	91.77	11.791	14.612	14.44	11.273	79.716	7.69	6.388	45.827	48.961	24.82	54.74	15.429	63.056	32.023	34.95	38.635	55.555	89.08	55.57	64.677	74.637	53.964	54.433	57.648	54.778	94.828	82.597	15.144	13.643
Tm_0049	18	Italy	2012	7	16.5478	41.2629	2012-07-21	SW12	F	110.4	14.47	25.42	10.79	239.799	204.829	33.343	37.122	29.157	5.382	77.994	10.604	14.516	14.677	10.333	67.612	5.79	6.489	45.943	42.334	26.404	52.939	15.113	56.648	29.763	30.443	35.043	50.128	83.777	47.924	58.629	65.652	47.937	47.639	49.436	47.413	80.051	70.769	12.632	13.365
Tm_0050	18	Italy	2012	7	16.5478	41.2629	2012-07-21	SW12	M	192.8	17.07	32.29	12.41	280.334	240.042	32.81	45.908	35.179	7.816	99.494	12.258	14.492	14.619	11.601	82.636	7.941	7.425	51.997	51.115	26.068	55.934	16.171	69.912	33.676	37.869	38.238	59.054	99.906	57.676	71.708	80.284	58.318	58.062	60.166	56.709	101.315	86.82	15.559	15.562
Tm_0051	18	Italy	2012	7	16.5478	41.2629	2012-07-21	SW12	F	197.6	19.26	32.14	12.47	280.024	242.057	37.171	43.623	31.652	10.171	93.323	10.972	18.405	18.488	10.545	79.047	8.719	7.959	55.565	52.362	33.457	60.921	17.829	65.965	33.532	35.331	46.87	64.837	103.438	61.581	73.791	82.6	61.758	62.111	64.19	59.818	95.261	83.248	14.194	13.986
Tm_0052	18	Italy	2012	7	16.5478	41.2629	2012-07-21	SW12	M	148.6	17.93	26.24	11.75	270.728	230.254	37.211	38.465	32.433	7.902	90.862	10.596	16.108	15.751	12.368	74.019	7.114	6.563	54.793	46.167	32.792	58.014	18.723	63.911	31.984	34.859	41.138	58.021	92.564	55.59	63.834	72.702	50.197	51.228	53.427	50.5	92.587	77.892	15.326	14.278
Tm_0053	18	Italy	2012	7	16.5478	41.2629	2012-07-21	SW12	M	190.9	19.39	28.71	13.27	279.816	237.274	38.565	43.531	37.361	9.781	90.005	11.552	17.138	17.294	10.652	74.88	8.736	7.643	51.339	49.303	30.533	60.23	17.472	65.572	32.621	39.95	42.351	60.926	99.981	59.332	73.599	83.856	60.331	60.317	63.45	59.765	93.944	78.35	15.485	14.691
Tm_0054	18	Italy	2012	7	16.5478	41.2629	2012-07-21	SW12	F	141	17.41	27.74	12.09	264.818	229.219	34.167	39.985	32.33	7.436	88.683	10.375	19.276	19.673	10.283	76.801	6.947	6.2	48.809	47.664	31.504	57.541	17.423	62.802	32.709	34.975	44.974	57.363	91.785	53.072	63.873	71.439	52.644	53.45	54.422	51.007	90.922	79.63	13.881	12.084
Tm_0055	18	Italy	2012	7	16.5478	41.2629	2012-07-21	SW12	M	147.5	18.41	29.22	11.83	268.471	226.287	31.909	37.551	31.899	8.119	93.6	10.517	15.81	15.449	10.276	80.23	7.194	6.643	46.194	50.213	31.574	54.294	16.503	62.552	31.073	32.393	47.437	60.687	92.93	53.145	65.698	73.729	53.32	53.341	55.843	52.04	96.036	82.742	14.433	12.911
Tm_0056	18	Italy	2012	7	16.5478	41.2629	2012-07-21	SW12	F	155.3	18.2	28.94	11.02	255.062	219.927	35.581	36.777	31.956	7.105	87.008	10.732	15.913	15.515	11.707	76.878	7.114	6.806	47.26	42.24	29.24	56.623	17.471	59.26	30.107	31.043	36.955	55.464	87.48	56.093	66.062	72.358	54.953	54.686	55.385	52.513	89.577	80.603	14.677	14.323
Tm_0057	18	Italy	2012	7	16.5478	41.2629	2012-07-21	SW12	F	144.9	15.96	29.03	11.3	264.163	224.007	33.928	39.581	34.697	7.025	89.83	12.081	14.411	14.472	12.076	75.454	7.373	6.38	47.691	45.617	26.945	55.374	15.14	64.551	33.098	33.548	36.593	55.286	90.49	54.25	66.324	74.544	53.912	54.391	55.951	53.106	92.521	78.3	14.617	14.876
Tm_0058	18	Italy	2012	7	16.5478	41.2629	2012-07-21	SW12	F	174.6	18.95	28.05	13.27	289.278	248.445	37.891	43.048	35.2	7.937	99.84	11.523	18.997	19.335	12.362	84.11	7.47	7.414	53.183	47.093	34.596	66.386	20.545	70.649	34.768	37.803	39.462	58.12	96.823	57.868	70.078	79.965	56.713	58.476	60.072	56.517	102.439	87.682	15.287	15.674
Tm_0059	18	Italy	2012	7	16.5478	41.2629	2012-07-21	SW12	F	203.1	20.39	30.34	12.85	289.355	250.507	38.175	43.095	36.379	8.927	96.535	11.975	19.488	18.935	12.778	83.351	7.586	6.374	61.705	49.842	30.816	61.893	18.506	72.016	33.333	39.738	42.104	61.202	106.139	59.113	75.804	83.385	60.129	60.769	62.145	58.265	98.948	87.822	16.02	15.655
Tm_0060	18	Italy	2012	7	16.5478	41.2629	2012-07-21	SW12	M	142.7	19.04	24.64	12.24	286.197	245.223	40.18	40.54	35.961	7.666	97.259	13.947	17.332	16.607	14.491	80.193	7.14	6.645	49.974	52.824	27.434	62.575	18.269	62.695	33.868	37.031	42.426	57.449	93.252	53.635	65.024	74.17	52.623	53.203	55.268	50.693	99.025	83.019	17.121	17.377
Tm_0061	18	Montenegro	2013	22	19.1684	41.9175	2013-07-26	SE13	M	48.9	13.74	18.46	7.35	177.937	149.905	22.079	27.8	19.84	5.738	61.007	6.925	10.096	9.924	6.736	51.133	5.243	5.538	32.585	31.013	17.423	38.068	10.272	39.792	24.264	23.173	24.072	36.714	61.695	34.899	43.703	49.997	36.83	37.792	38.986	36.131	61.96	54.133	9.934	9.585
Tm_0062	18	Montenegro	2013	22	19.1684	41.9175	2013-07-26	SE13	M	39.2	13.01	17.98	6.46	160.815	139.786	23.981	23.144	19.811	5.174	53.797	7.172	10.461	10.633	7.024	46.629	4.266	4.937	24.623	31.496	18.219	38.461	11.578	33.384	18.483	20.975	26.156	36.388	53.451	34.595	40.034	45.394	33.077	33.691	34.73	32.663	54.864	49.184	8.848	9.03
Tm_0063	18	Montenegro	2013	22	19.1684	41.9175	2013-07-26	SE13	M	66	15.14	20.97	7.47	205.343	174.056	27.111	29.479	23.037	6.328	68.852	10.675	13.417	12.483	10.593	59.183	4.96	5.857	31.928	37.564	21.986	45.145	13.249	47.057	24.394	24.052	29.522	42.163	65.843	40.168	47.894	54.674	38.828	39.795	41.436	40.029	71.421	61.614	13.489	12.381
Tm_0064	18	Montenegro	2013	22	19.1684	41.9175	2013-07-26	SE13	M	35.6	12.8	16.26	6.22	158.246	138.425	22.977	24.082	20.187	5.385	52.823	7.294	10.815	10.893	7.333	45.981	4.387	4.77	25.014	28.344	18.222	38.15	12.577	33.575	18.708	20.945	22.677	32.788	52.838	31.761	39.636	45.107	33.829	34.171	35.001	34.099	54.503	48.413	9.629	9.568
Tm_0065	18	Montenegro	2013	22	19.1684	41.9175	2013-07-26	SE13	M	46.1	13.37	18.41	8.14	172	146.304	24.71	24.257	21.243	5.306	59.473	8.201	8.786	9.796	8.107	50.455	3.687	4.568	27.635	30.712	19.107	37.867	12.075	35.314	21.01	22.652	27.551	36.545	57.297	35.353	43.634	48.142	36.751	36.952	37.509	35.637	60.717	53.549	10.052	10.472
Tm_0066	18	Montenegro	2013	22	19.1684	41.9175	2013-07-26	SE13	M	57.8	15.81	19.74	8.92	190.611	161.56	28.428	28.531	22.49	6.547	63.317	8.526	10.697	11.086	7.596	53.617	6.33	5.365	30.767	32.079	22.434	44.451	13.804	43.428	22.412	22.297	28.841	40.083	62.626	38.511	45.491	52.226	38.829	38.218	40.357	38.53	65.898	55.531	10.428	10.25
Tm_0067	18	Montenegro	2013	22	19.1684	41.9175	2013-07-26	SE13	M	34.7	12.97	16.04	6.66	161.219	139.062	19.648	24.387	19.17	5.54	54.064	8.339	10.175	9.73	7.32	49.276	5.141	4.003	26.976	29.16	20.165	35.453	10.824	34.951	15.639	21.207	25.465	34.666	54.51	32.771	39.481	44.374	32.102	31.948	33.258	31.191	56.445	51.461	10.348	9.866
Tm_0068	18	Montenegro	2013	22	19.1684	41.9175	2013-07-26	SE13	M	42.3	13.14	16.97	7.89	171.37	147.338	23.727	26.466	18.947	6.997	57.174	7.066	9.932	9.674	7.555	49.401	4.856	5.028	28.09	36.611	18.602	41.284	12.63	36.826	20.236	19.98	29.709	37.79	58.718	34.267	41.497	46.726	35.278	35.189	36.544	34.115	58.048	52.595	10.005	9.713
Tm_0069	18	Montenegro	2013	22	19.1684	41.9175	2013-07-26	SE13	F	55.6	14.86	19.14	7.79	186.398	159.957	23.393	29.545	21.172	5.983	64.412	9.096	11.68	11.241	9.555	54.83	4.715	4.383	29.784	34.619	20.119	39.319	11.363	39.162	20.746	22.932	27.871	40.179	62.735	37.634	44.678	49.867	37.973	38.534	39.472	37.421	65.648	57.77	11.873	11.12
Tm_0070	18	Montenegro	2013	22	19.1684	41.9175	2013-07-26	SE13	F	54.5	15.13	18.43	8.6	183.91	159.702	27.228	25.462	23.709	5.896	63.017	7.953	11.687	12.074	7.313	53.615	5.601	5.376	30.981	34.147	17.635	42.824	14.717	39.437	20.393	23.556	27.474	36.478	60.088	35.288	44.292	50.872	36.106	35.955	37.512	35.593	64.537	55.887	9.818	10.023
Tm_0071	18	Montenegro	2013	22	19.1684	41.9175	2013-07-26	SE13	M	31.9	12.36	15.35	6.25	159.591	136.942	20.632	22.289	19.924	4.644	54.317	7.795	10.622	10.913	8.388	45.868	5.72	3.476	27.193	29.198	14.039	32.426	10.907	32.172	18.017	20.352	21.841	32.123	52.7	31.159	39.167	44.255	31.659	31.237	32.554	30.525	55.304	48.316	10.156	10.597
Tm_0072	18	Montenegro	2013	22	19.1684	41.9175	2013-07-26	SE13	F	39.7	12.55	15.43	6.47	166.537	143.301	24.103	25.437	19.539	5.59	57.19	7.062	9.033	9.212	6.785	49.406	3.744	5.693	28.859	27.847	19.662	38.917	11.859	36.757	20.167	22.181	25.461	34.449	55.379	34.331	40.037	45.553	32.745	33.914	34.373	32.65	58.714	51.287	9.114	8.732
Tm_0073	18	Montenegro	2013	22	19.1684	41.9175	2013-07-26	SE13	M	44.8	13.6	16.91	7.74	173.95	150.51	23.293	26.639	19.921	4.531	61.233	8.507	11.666	11.068	9.041	53.555	3.413	4.828	28.952	30.544	15.768	36.093	11.692	39.106	20.119	21.038	25.272	35.584	57.849	34.72	42.361	47.69	34.611	35.966	36.72	34.501	62.557	55.607	11.43	10.463
Tm_0074	18	Montenegro	2013	22	19.1684	41.9175	2013-07-26	SE13	F	56.3	14.46	18.22	7.94	185.096	159.613	26.884	28.851	21.355	6.82	59.845	8.38	11.061	11.319	7.868	51.095	5.996	4.693	31.912	34.886	21.418	44.749	13.242	39.94	22.139	22.631	27.633	39.263	63.707	37.299	45.661	50.579	37.475	37.871	37.901	35.345	61.647	53.774	10.665	10.599
Tm_0075	18	Montenegro	2013	22	19.1684	41.9175	2013-07-26	SE13	M	75.3	16.57	22.47	9.54	207.7	178.312	26.868	33.738	23.913	6.842	69.18	9.65	15.019	15.439	7.938	60.561	4.06	6.611	34.297	35.951	20.477	44.843	13.921	45.079	24.318	25.892	27.418	42.133	68.068	41.144	48.03	54.897	40.339	41.296	42.588	40.705	72.589	61.623	11.759	10.404
Tm_0076	18	Montenegro	2013	22	19.1684	41.9175	2013-07-26	SE13	M	46.8	13.9	16.87	7.37	181.058	156.445	26.187	26.265	21.951	6.036	61.994	7.856	10.516	11.592	7.628	51.114	4.981	5.67	29.177	33.43	20.255	42.167	13.185	38.36	20.225	22.053	27.354	37.681	59.095	34.229	41.636	48.091	33.829	34.765	35.485	33.239	63.389	53.742	9.503	10.624
Tm_0077	18	Montenegro	2013	22	19.1684	41.9175	2013-07-26	SE13	M	46.6	12.95	17.4	7.33	176.218	150.663	24.688	25.776	22.465	5.729	58.811	7.747	10.344	10.732	8.466	51.83	5.089	5.082	29.012	30.732	17.181	39.058	11.826	35.725	21.9	22.086	25.031	35.66	57.89	34.832	42.571	49.098	34.94	35.474	36.797	34.489	59.693	54.994	10.477	10.91
Tm_0078	18	Montenegro	2013	22	19.1684	41.9175	2013-07-26	SE13	F	54	14.66	18.73	7.33	187.235	160.994	25.02	27.526	24.717	4.765	63.652	7.318	12.207	12.523	8.203	55.295	5.411	5.507	30.161	33.464	19.274	42.864	14.033	41.095	22.237	23.78	24.545	36.428	60.173	36.009	44.315	50.405	36.687	37.111	37.495	36.193	64.492	58.675	10.139	10.455
Tm_0079	18	Montenegro	2013	22	19.1684	41.9175	2013-07-26	SE13	F	34.8	11.4	15.4	7.18	160.897	138.686	19.424	25.068	18.861	5.598	53.215	8.311	11.492	11.524	7.974	46.08	5.26	4.16	28.796	28.405	14.742	34.183	10.741	34.856	20.295	20.804	21.665	32.702	55.098	31.116	39.31	45.211	32.027	32.434	34.287	32.077	55.201	48.065	9.857	9.661
Tm_0080	18	Montenegro	2013	22	19.1684	41.9175	2013-07-26	SE13	F	44.6	12.74	16.3	7.21	171.474	146.5	25.705	26.09	20.255	5.905	56.144	8.298	8.363	9.105	8.243	49.642	5.206	4.883	28.633	30.447	18.339	41.034	13.346	36.35	20.656	21.794	26.55	35.538	56.636	35.139	41.243	47.349	34.131	34.579	36.201	33.948	57.657	52.739	10.186	10.672
Tm_0081	18	Montenegro	2013	22	19.1684	41.9175	2013-07-26	SE13	F	57	15.35	19.12	8.33	191.518	162.793	25.437	29.168	22.242	6.04	65.032	9.507	10.627	10.669	9.735	57.047	4.233	5.611	27.303	39.572	17.758	41.45	11.808	43.447	23.661	22.469	29.602	41.29	62.113	37.69	44.845	50.761	38.311	39.053	40.022	38.3	66.859	59.664	11.552	11.488
Tm_0082	18	Montenegro	2013	22	19.1684	41.9175	2013-07-26	SE13	F	64.7	15.61	21.11	8.6	197.984	170.206	28.073	29.768	22.067	6.984	65.826	7.836	12.827	13.076	7.597	55.621	6.767	4.815	36.561	35.395	22.519	45.685	14.61	44.38	24.029	24.719	29.321	40.415	67.509	38.198	47.437	54.473	38.417	39.725	40.983	38.369	67.499	58.453	10.07	10.054
Tm_0083	18	Montenegro	2013	18	19.0878	42.0194	2013-07-25	SE13	M	68	15.67	20.31	9.19	203.777	171.262	27.531	30.795	23.453	5.33	68.982	9.138	11.079	11.501	7.855	59.93	4.882	6.274	32.587	38.62	19.626	44.876	14.354	46.814	23.529	24.638	30.299	43.069	66.103	42.475	48.192	54.302	40.532	41.005	41.93	40.743	70.794	62.818	11.14	10.916
Tm_0084	18	Montenegro	2013	18	19.0878	42.0194	2013-07-25	SE13	M	87.1	16.86	22.63	10.41	215.958	183.468	29.619	34.095	24.518	6.891	71.212	8.542	12.082	12.366	8.123	63.904	6.122	5.606	33.355	42.523	26.485	51.343	15.78	46.923	25.602	26.242	40.79	51.008	74.379	45.834	52.721	59.106	45.478	45.685	46.771	44.232	73.713	66.682	11.567	10.99
Tm_0085	18	Montenegro	2013	18	19.0878	42.0194	2013-07-25	SE13	M	106	17.88	24.87	10.75	235.511	200.22	32.512	35.398	29.796	6.45	77.838	9.987	13.437	13.437	9.592	69.415	5.174	6.422	36.833	42.717	28.859	53.255	15.782	54.108	26.72	29.143	40.888	50.999	78.912	47.537	57.506	65.093	47.67	48.713	50.106	47.421	80.766	71.005	13.162	11.881
Tm_0086	18	Albania	2013	32	19.3672	41.5489	2013-07-30	SE13	M	136.9	20.96	25.22	11.48	258.429	217.558	33.886	40.587	30.578	8.078	91.6	10.968	14.118	13.647	11.518	72.53	6.726	7.638	42.067	46.655	24.989	54.197	15.505	59.872	28.933	31.524	37.884	54.695	85.494	53.556	62.023	71.031	52.19	53.448	55.446	52.096	92.696	76.502	14.325	13.885
Tm_0087	18	Montenegro	2013	22	19.1685	41.9175	2013-07-26	SE13	F	49.6	14.38	17.64	8.02	177.761	153.024	22.991	27.095	20.974	5.541	60.789	8.407	11.731	11.078	7.578	52.931	5.582	5.711	31.77	31.085	18.059	35.806	11.435	39.168	20.302	20.554	27.411	37.563	61.154	36.524	44.535	50.598	36.443	37.134	37.896	35.735	62.953	54.721	10.74	9.797
Tm_0088	18	Montenegro	2013	22	19.1685	41.9175	2013-07-26	SE13	M	46.2	12.34	16.85	8.67	175.898	152.19	26.79	25.849	20.079	5.147	58.496	8.741	10.463	10.697	7.617	50.734	4.105	5.005	31.923	31.155	19.728	42.144	12.144	39.11	20.984	21.945	26.351	35.404	58.821	35.26	42.536	47.544	35.021	35.854	36.15	33.85	60.926	52.331	10.525	10.052
Tm_0089	18	Montenegro	2013	22	19.1685	41.9175	2013-07-26	SE13	F	60.8	15.92	19.19	8.66	193.879	165.112	25.669	28.468	23.919	5.065	67.022	8.347	10.249	9.963	7.699	60.409	6.223	6.477	31.428	33.546	20.925	40.198	12.757	41.509	22.143	21.834	29.376	40.831	63.878	39.197	46.964	53.028	39.557	39.368	39.738	37.737	69.743	61.389	10.419	9.441
Tm_0090	18	Montenegro	2013	22	19.1685	41.9175	2013-07-26	SE13	M	44.3	13.07	17.07	7.61	175.448	148.581	23.002	27.829	17.443	6.157	58.101	8.817	9.932	9.519	8.08	50.712	4.889	4.71	31.977	32.427	18.674	39.295	12.416	33.913	20.462	19.769	24.01	35.843	59.774	36.078	42.807	48.428	35.222	35.887	37.598	34.436	59.892	53.494	10.929	10.673
Tm_0091	18	Montenegro	2013	22	19.1685	41.9175	2013-07-26	SE13	M	55.6	13.88	18.55	8.04	188.111	159.122	23.558	25.48	23.703	5.898	67.531	8.452	10.69	9.962	9.033	58.241	5.631	5.397	30.429	32.228	15.853	35.17	10.785	41.879	21.704	24.882	27.327	38.899	61.005	37.769	45.799	52.845	36.959	37.509	39.439	37.076	68.971	60.665	11.22	10.52
Tm_0092	18	Montenegro	2013	22	19.1685	41.9175	2013-07-26	SE13	F	54.9	14.52	17.33	8.59	186.026	159.657	26.521	28.51	20.637	6.485	61.062	9.484	9.737	9.728	7.974	54.059	5.341	4.712	33.385	35.017	21.186	44.597	14.193	43.765	21.225	22.582	28.543	40	64.299	37.441	45.343	51.384	37.422	38.11	39.696	36.565	63.821	56.099	11.938	10.454
Tm_0093	18	Montenegro	2013	22	19.1685	41.9175	2013-07-26	SE13	M	45.4	12.39	17.23	7.55	172.569	146.447	22.117	26.428	20.782	5	58.048	8.756	10.301	9.939	8.646	51.675	5.053	3.916	30.007	29.892	17.788	35.101	11.155	37.39	18.827	22.737	26.075	36.217	57.794	36.212	41.993	47.253	35.193	34.874	36.68	35.587	59.648	53.872	10.355	10.617
Tm_0094	18	Montenegro	2013	22	19.1685	41.9175	2013-07-26	SE13	F	106	19.04	25.33	10.82	231.769	196.407	33.593	36.153	29.058	6.97	78.474	9.317	11.518	10.869	9.797	66.345	6.146	6.583	38.798	41.784	24.998	52.287	16.473	52.702	27.438	32.794	34.015	47.552	76.45	45.921	53.961	61.949	45.554	46.209	47.939	44.722	79.881	69.697	12.043	12.091
Tm_0095	18	Montenegro	2013	22	19.1685	41.9175	2013-07-26	SE13	F	59.8	14.76	19.35	8.92	194.241	167.501	28.161	29.777	22.785	5.015	68.249	8.442	10.973	11.906	8.131	57.475	5.716	5.561	31.344	33.305	22.708	43.091	13.08	44.45	24.736	23.723	29.865	40.937	62.624	39.433	44.388	51.524	38.298	38.894	40.186	38.334	69.29	60.853	10.57	11.125
Tm_0096	18	Albania	2013	25	19.3678	41.3782	2013-07-28	SE13	F	129	18.61	26.81	11.39	251.14	212.851	36.158	36.644	33.152	8.142	85.936	12.039	11.258	11.661	11.619	72.29	7.399	5.509	42.536	44.691	27.044	55.23	16.362	59.105	30.081	33.659	39.512	53.906	85.594	53.047	64.634	72.069	52.927	52.414	54.379	50.062	88.249	74.863	14.618	13.704
Tm_0097	18	Albania	2013	25	19.3678	41.3782	2013-07-28	SE13	F	153.7	21.04	27.8	12.96	259.49	216.353	37.244	39.365	29.329	8.229	88.225	11.163	10.344	10.101	10.65	76.238	6.642	6.735	44.064	47.635	32.615	57.263	16.107	60.221	28.825	31.271	43.253	58.56	88.953	55.999	64.852	72.769	54.969	55.843	57.761	55.307	91.583	78.82	15.522	12.945
Tm_0098	18	Albania	2013	25	19.3678	41.3782	2013-07-28	SE13	M	145.9	21.47	28.78	11.89	259.542	220.166	33.459	38.452	31.901	8.835	89.314	11.217	12.031	11.529	10.981	76.647	5.248	6.81	45.89	47.966	32.469	55.84	14.713	61.227	29.778	33.195	43.619	59.226	92.439	54.932	67.764	74.242	55.41	55.864	56.839	53.089	92.072	79.815	14.319	13.648
Tm_0099	18	Albania	2013	25	19.3678	41.3782	2013-07-28	SE13	F	43.6	15.83	16.26	8.22	184.9	155.835	25.495	27.702	21.891	5.794	62.006	8.356	8.245	8.277	7.812	54.355	5.111	4.795	27.721	39.36	17.5	42.429	13.054	39.665	22.655	24.283	28.788	40.367	60.537	35.118	41.823	47.948	33.409	33.682	35.245	33.669	63.705	56.481	10.05	10.149
Tm_0100	18	Albania	2013	29	19.2064	40.8591	2013-07-29	SE13	M	121.1	20.03	24.57	11.84	257.436	215.607	33.152	37.21	30.523	7.171	91.925	11.547	11.298	10.72	10.652	77.244	5.047	6.403	37.954	54.191	25.431	56.12	14.221	56.775	29.1	32.982	38.812	56.114	84.307	49.053	59.833	66.862	49.207	50.384	51.2	48.376	94.574	79.238	14.18	13.525
Tm_0101	18	Albania	2013	29	19.2064	40.8591	2013-07-29	SE13	F	139.6	20.35	27.21	12.71	262.517	220.634	33.699	41.89	31.417	7.841	90.114	11.193	12.081	12.773	10.96	75.132	7.113	5.901	49.403	42.35	27.244	55.505	15.85	62.015	31.32	34.144	34.842	51.474	89.923	51.206	63.018	71.535	51.444	52.166	54.657	49.822	92.38	78.299	14.17	14.344
Tm_0102	18	Montenegro	2013	22	19.1685	41.9175	2013-07-26	SE13	F	128.3	22	26.34	11.37	238.177	201.114	32.2	36.537	27.552	7.438	76.508	10.575	13.181	12.73	10.477	67.538	7.275	6.301	45.864	41.682	29.218	53.164	16.688	57.894	30.117	29.563	36.836	50.253	82.267	49.509	57.994	66.688	47.96	48.414	51.387	48.829	79.085	71.003	14.366	12.633
Tm_0103	18	Montenegro	2013	22	19.1685	41.9175	2013-07-26	SE13	F	63.2	16.13	19.1	9.6	198.048	166.915	26.259	30.243	23.153	5.822	70.347	8.764	8.935	8.986	9.021	59.949	5.201	5.255	32.763	35.321	21.03	41.673	12.589	43.752	22.925	24.282	30.564	41.111	64.634	40.006	46.252	52.47	37.846	38.251	39.737	38.373	71.301	62.498	11.087	10.859
Tm_0104	18	Montenegro	2013	22	19.1685	41.9175	2013-07-26	SE13	F	48.3	13.56	15.74	7.86	183.928	155.884	24.862	27.955	22.494	5.881	61.415	8.163	8.493	8.74	9.73	51.339	4.53	5.228	33.309	32.023	20.136	42.922	12.926	41.805	21.332	25.402	26.249	37.162	61.767	36.277	43.397	49.857	34.722	35.357	36.799	34.617	61.336	55.695	9.85	12.045
Tm_0105	18	Montenegro	2013	22	19.1685	41.9175	2013-07-26	SE13	M	46	14.72	17.42	8.85	173.601	146.14	23.856	25.93	20.451	5.456	62.17	7.913	7.851	8.052	8.759	51.374	3.567	4.203	28.452	30.719	18.14	35.963	11.304	39.38	20.53	20.676	27.486	36.977	58.924	35.132	43.59	48.331	35.675	36.442	37.066	35.339	63.066	54.313	9.97	10.803
Tm_0106	18	Montenegro	2013	22	19.1685	41.9175	2013-07-26	SE13	M	54.1	14.38	18.12	8.3	185.811	158.73	24.12	29.127	22.66	5.109	61.867	8.401	9.612	8.966	8.515	55.377	5.102	5.135	34.277	34.391	19.5	42.473	13.031	40.758	22.544	23.129	26.789	38.91	65.491	35.293	44.928	51.848	35.809	36.493	38.4	36.257	63.14	58.403	10.591	10.8
Tm_0107	18	Montenegro	2013	22	19.1685	41.9175	2013-07-26	SE13	M	54.1	15.43	17.8	8.62	181.971	154.106	23.376	28.314	22.124	6.202	61.852	8.933	9.165	9.609	8.345	54.562	5.643	4.363	31.334	31.423	17.87	36.59	11.087	40.001	21.52	23.271	26.776	39.388	62.509	38.149	45.373	51.519	37.337	37.777	39.457	37.969	64.168	56.753	11.289	10.249
Tm_0108	18	Montenegro	2013	22	19.1685	41.9175	2013-07-26	SE13	F	56.1	13.71	18.86	9.18	188.78	161.414	26.011	29.322	22.658	6.221	62.463	8.015	10.734	11.114	6.701	56.042	4.852	5.259	33.088	34.005	22.836	43.871	13.685	42.452	23.13	22.467	27.374	39.213	63.743	37.908	45.09	51.196	37.584	37.193	39.508	37.255	64.94	58.133	9.956	10.064
Tm_0109	18	Montenegro	2013	22	19.1685	41.9175	2013-07-26	SE13	F	55.3	14.2	18.6	7.82	193.877	161.055	24.688	28.373	25.418	3.934	65.343	8.052	9.208	8.954	10.004	55.733	5.107	5.445	30.789	36.157	19.548	40.313	12.712	41.909	19.363	22.471	28.469	40.579	62.99	37.404	44.353	51.026	36.845	37.498	38.185	36.456	65.235	59.525	10.675	11.104
Tm_0110	18	Montenegro	2013	22	19.1685	41.9175	2013-07-26	SE13	F	42.2	14.5	15.85	7.85	172.086	145.328	23.95	26.371	20.195	5.173	59.434	7.799	7.106	8.31	7.717	51.914	4.748	4.666	28.126	29.905	17.409	39.868	11.59	38.907	20.1	22.437	24.69	34.532	55.461	35.139	40.771	45.922	34.877	34.05	35.869	34.373	60.834	54.582	9.369	10.307
Tm_0111	18	Montenegro	2013	22	19.1685	41.9175	2013-07-26	SE13	M	52.9	13.64	18.54	8.72	183.062	154.892	21.471	28.065	23.62	4.932	64.633	8.475	7.276	7.656	9.015	56.278	4.912	4.763	32.72	31.021	18.763	35.944	10.949	40.421	23.183	22.009	24.71	37.494	63.082	34.874	44.527	50.361	36.544	36.965	37.896	35.517	66.088	58.697	10.734	10.8
Tm_0112	18	Montenegro	2013	22	19.1685	41.9175	2013-07-26	SE13	M	72.6	15.98	20.39	8.82	200.27	169.342	27.354	30.182	24.335	5.657	66.702	9.832	8.677	9.329	9.261	57.038	5.06	5.558	38.408	36.153	23.251	45.305	14.419	46.001	23.63	25.159	29.972	41.725	69.111	40.428	48.761	55.185	40.189	41.218	42.351	39.88	68.955	60.103	11.952	12.587
Tm_0113	18	Italy	2013	12	17.5264	40.8883	2013-07-21	SW13	M	281.9	27.51	35.66	13.63	347.79	293.124	41.886	54.508	41.157	9.341	119.745	15.642	17.712	17.364	15.45	100.74	7.489	7.398	58.72	67.566	46.833	73.603	18.792	86.373	39.458	42.581	59.833	80.06	124.566	69.96	87.426	97.149	69.896	71.255	74.15	69.851	121.702	104.929	20.11	17.78
Tm_0114	18	Italy	2013	12	17.5264	40.8883	2013-07-21	SW13	M	86.9	16.75	20.5	9.79	236.146	202.408	27.699	39.2	27.128	7.174	79.976	11.889	12.606	13.163	12.167	70.278	6.67	5.805	43.34	39.262	26.638	48.325	13.924	54.357	26.274	29.776	32.195	49.351	82.527	45.315	54.814	62.473	43.388	44.027	46.242	43.309	81.733	73.111	15.04	14.141
Tm_0115	18	Italy	2013	12	17.5264	40.8883	2013-07-21	SW13	M	105.1	18.41	22.79	8.92	252.368	209.815	30.538	39.941	29.522	8.828	82.527	12.107	11.893	11.2	11.873	72.439	7.07	5.804	41.783	47.461	30.523	54.644	15.515	58.898	29.78	33.258	41.677	53.807	84.168	49.266	57.743	65.622	47.241	47	49.374	46.344	84.449	75.605	15.101	14.493
Tm_0116	18	Italy	2013	12	17.5264	40.8883	2013-07-21	SW13	F	75.9	18.08	20.97	9.15	211.581	178.24	26.557	32.46	25.12	6.967	73.801	9.756	9.466	9.855	9.56	65.198	5.889	5.106	38.234	35.012	20.453	40.762	12.613	48.29	25.21	26.977	30.512	43.915	71.817	44.001	51.906	57.918	42.16	42.634	44.048	41.979	76.527	67.132	12.393	12.126
Tm_0117	18	Italy	2013	12	17.5264	40.8883	2013-07-21	SW13	F	92.4	18.31	22.33	9.8	228.632	192.865	30.305	35.504	19.767	12.782	74.508	10.69	11.393	12.489	9.719	65.32	4.926	7.189	36.775	47.377	33.437	55.586	15.578	51.575	26.711	27.091	42.345	53.344	79.228	45.67	54.284	61.327	46.187	48.182	49.807	43.935	77.062	68.221	12.614	13.691
Tm_0118	18	Italy	2013	12	17.5264	40.8883	2013-07-21	SW13	M	162.6	20.59	28.58	13.66	283.188	242.174	32.057	44.34	33.799	9.327	96.191	13.639	15.877	16.038	14.463	84.351	6.32	7.014	49.276	51.712	32.661	58.048	15.196	68.185	35.525	37.276	42.471	61.542	99.03	55.028	68.768	76.99	53.601	55.135	56.275	52.274	98.422	87.993	17.127	17.163
Tm_0119	18	Italy	2013	12	17.5264	40.8883	2013-07-21	SW13	F	115.7	20.55	25.22	10.05	250.457	208.787	32.973	38.046	28.338	7.547	82.733	11.043	13.104	13.439	10.749	72.325	6.062	5.48	47.028	42.401	29.606	54.53	16.467	61.274	30.107	31.614	37.263	53.08	86.39	51.705	61.798	68.916	50.075	51.131	53.024	50.168	84.456	75.261	12.745	13.336
Tm_0120	18	Italy	2013	12	17.5264	40.8883	2013-07-21	SW13	M	100.2	17.48	24.8	11.13	243.185	200.51	31.372	37.477	28.381	6.922	84.244	10.913	9.404	9.517	11.497	71.093	5.593	6.457	39.487	43.705	24.751	47.864	14.274	58.563	29.307	31.299	34.433	49.658	80.278	47.313	57.576	64.523	47.097	47.623	48.824	46.388	86.246	73.572	13.827	13.863
Tm_0121	18	Italy	2013	12	17.5264	40.8883	2013-07-21	SW13	F	96.8	19.79	24.01	10.45	233.439	191.964	31.238	36.804	27.679	7.716	76.559	9.837	10.194	9.475	10.021	64.03	7.413	5.993	38.392	42.794	24.809	52.018	16.683	56.276	29.704	28.233	32.364	48.238	77.459	48.187	56.804	64.401	48.465	48.651	50.191	47.393	78.816	66.962	13.424	12.575
Tm_0122	18	Italy	2013	8	16.5551	41.2597	2013-07-20	SW13	F	48.3	14.44	17.27	7.42	183.71	152.784	25.291	27.151	20.36	6.312	61.903	9.588	8.272	8.555	9.47	51.632	4.936	5.81	24.79	33.751	22.25	41.295	12.948	41.931	23.41	23.288	30.431	39.957	57.976	36.649	42.207	49.202	35.376	36.095	37.978	35.97	63.547	54.516	11.196	11.875
Tm_0123	18	Italy	2013	8	16.5551	41.2597	2013-07-20	SW13	M	54.2	15.07	19.14	7.2	183.834	153.896	23.572	27.435	21.431	6.312	61.405	8.976	7.504	7.212	8.385	54.11	5.604	5.563	28.638	37.333	22.564	42.228	12.68	43.077	22.456	24.002	31.809	41.923	61.594	37.382	42.974	50.519	36.102	36.964	38.696	36.561	62.727	56.745	10.894	11.141
Tm_0124	18	Italy	2013	8	16.5551	41.2597	2013-07-20	SW13	F	65.2	14.9	20.03	7.48	200.989	170.187	21.239	32.981	16.475	12.464	68.401	10.652	10.054	9.526	10.449	60.012	4.518	6.415	38.22	35.044	23.126	38.325	10.985	41.958	24.922	23.7	30.612	44.388	73.552	38.971	49.405	55.302	41.181	42.395	44.395	39.398	70.721	62.44	13.05	12.425
Tm_0125	18	Italy	2013	8	16.5551	41.2597	2013-07-20	SW13	F	94	17.65	23.84	7.93	223.89	185.332	28.396	34.681	26.124	7.592	74.342	9.796	8.59	9.379	8.474	64.829	6.084	6.088	40.797	41.287	23.262	48.396	13.883	51.836	28.14	28.411	33.442	47.937	77.209	46.609	54.972	61.51	44.09	44.768	45.895	43.125	76.406	67.409	11.602	11.689
Tm_0126	18	Italy	2013	8	16.5551	41.2597	2013-07-20	SW13	M	131.1	20.25	26.26	10.37	258.663	218.983	31.475	41.262	30.941	8.409	86.736	10.542	13.568	13.503	10.556	75.032	6.449	6.625	47.643	47.294	29.717	55.192	15.98	64.404	33.021	33.275	39.858	57.225	92.941	51.72	64.355	72.898	50.595	52.02	54.221	51.147	88.867	78.385	13.63	13.539
Tm_0127	18	Italy	2013	8	16.5551	41.2597	2013-07-20	SW13	M	131.1	19.3	26.68	10.08	252.056	211.1	32.67	37.092	31.161	7.395	86.582	11.073	11.126	11.37	10.374	72.01	6.555	6.722	40.993	47.874	29.441	54.568	15.653	57.019	28.496	31.791	39.859	57.493	86.806	52.677	63.124	69.772	53.1	52.847	53.875	51.152	89.317	75.373	14.598	13.318
Tm_0128	18	Italy	2013	8	16.5551	41.2597	2013-07-20	SW13	M	96.5	17.26	24.14	10.33	231.862	195.922	27.61	36.537	26.358	5.778	82.773	11.366	11.877	11.324	11.936	69.33	4.819	6.494	39.638	40.785	23.579	43.706	14.048	55.302	28.002	29.381	34.56	48.726	78.089	47.391	55.745	61.732	46.015	45.781	47.299	45.048	84.799	72.357	14.433	14.629
Tm_0129	18	Italy	2013	8	16.5551	41.2597	2013-07-20	SW13	M	112	18.53	24.98	9.69	235.919	198.204	30.229	35.526	28.715	8.337	80.144	10.611	10.198	10.43	10.532	70.087	5.566	6.536	42.331	43.914	24.658	50.474	15.704	54.325	30.515	29.951	35.411	50.94	81.882	49.095	59.729	66.776	49.526	49.984	51.506	48.393	82.387	72.791	13.4	12.593
Tm_0130	18	Italy	2013	8	16.5551	41.2597	2013-07-20	SW13	F	77.8	16.17	21.23	8.86	220.925	185.55	29.69	33.87	23.5	6.529	71.717	11.585	11.466	11.514	10.331	65.993	5.544	6.387	39.475	36.721	25.825	49.121	14.834	53.565	27.657	25.966	33.313	46.193	74.908	43.135	51.94	59.23	42.377	42.6	45.137	43.457	75.287	67.307	14.441	12.004
Tm_0131	18	Italy	2013	8	16.5551	41.2597	2013-07-20	SW13	M	147	20.52	27.68	11.58	284.631	238.586	34.474	42.616	35.779	7.215	95.946	13.361	11.888	11.41	13.689	83.813	8.689	6.631	53.804	49.061	30.679	57.86	16.029	66.585	31.397	37.02	40.416	58.763	96.908	52.755	64.741	75.661	48.742	49.392	52.818	50.175	97.293	86.914	16.553	15.76
Tm_0132	18	Italy	2013	8	16.5551	41.2597	2013-07-20	SW13	F	151.3	22.14	29.47	11.94	271.648	227.448	35.774	43.687	32.058	8.208	88.631	10.676	13.096	12.758	10.31	78.958	6.393	7.299	49.099	49.318	31.815	59.457	17.454	64.274	31.304	31.939	42.512	58.609	94.915	55.379	66.418	74.729	53.235	54.372	56.237	53.477	91.707	81.938	13.864	13.867
Tm_0133	18	Italy	2013	1	16.2396	41.9154	2013-07-18	SW13	F	55.6	15.89	19.84	7.65	189.995	163.192	25.751	29.127	22.954	4.188	66.947	8.982	8.278	9.11	9.017	56.483	6.145	5.597	33.99	35.471	21.747	41.831	12.241	44.35	22.73	23.882	28.919	41.473	66.062	38.466	46.22	53.564	38.002	38.17	40.539	39.281	68.502	59.601	11.716	11.692
Tm_0134	18	Italy	2013	1	16.2396	41.9154	2013-07-18	SW13	F	105	19.02	23.61	9.66	244.423	203.621	35.67	34.932	28.904	6.202	79.874	11.322	9.617	9.751	10.913	68.815	6.739	6.189	44.862	43.873	29.274	58.09	18.955	57.053	27.328	28.779	38.16	51.884	82.422	49.977	58.574	65.875	48.749	48.868	50.383	47.648	82.964	71.124	14.026	13.464
Tm_0135	18	Italy	2013	1	16.2396	41.9154	2013-07-18	SW13	F	149.3	21.26	29.14	11.04	265.299	221.565	36.12	39.509	32.671	8.259	88.534	11.949	9.866	10.387	12.111	74.073	6.033	5.964	53.13	45.342	30.929	55.794	16.557	60.551	31.392	34.554	40.018	57.195	93.698	55.545	66.508	73.941	53.009	54.315	55.321	53.047	91.11	77.438	15.046	15.032
Tm_0136	18	Italy	2013	1	16.2396	41.9154	2013-07-18	SW13	F	103.3	18.92	23.19	9.93	237.991	201.649	32.314	34.581	28.635	7.432	79.875	11.03	9.944	9.471	10.904	69.044	6.548	5.864	41.972	47.437	25.927	56.366	16.363	55.078	27.291	24.125	37.447	51.743	82.555	45.605	57.451	65.378	44.324	45.374	46.991	44.191	82.136	71.582	14.16	12.963
Tm_0137	18	Italy	2013	1	16.2396	41.9154	2013-07-18	SW13	F	84.4	18.98	21.98	11.34	227.633	191.56	30.701	35.23	27.156	6.76	76.354	11.518	9.306	10.205	11.302	64.947	6.002	5.941	39.989	40.991	26.107	48.347	15.505	55.895	26.103	29.873	36.82	48.554	77.551	45.096	53.565	59.992	42.615	41.657	43.938	41.187	77.98	66.999	13.468	13.14
Tm_0138	18	Italy	2013	1	16.2396	41.9154	2013-07-18	SW13	M	131.8	19.22	24.68	9.41	254.4	212.761	34.924	39.005	31.748	8.465	85.712	10.24	8.646	9.149	10.232	74.874	6.878	5.7	46.396	43.812	30.077	57.359	16.986	56.301	31.203	32.949	38.672	54.252	87.629	51.511	61.695	70.654	48.343	49.13	51.949	49.178	88.101	77.796	13.318	13.603
Tm_0139	18	Italy	2013	1	16.2396	41.9154	2013-07-18	SW13	M	132.9	21.93	26.52	10.55	258.425	217.31	27.953	41.653	30.718	8.438	88.163	13.882	11.473	11.607	14.014	74.172	7.204	6.913	46.885	45.612	28.279	48.639	13.354	61.938	31.217	35.8	37.486	56.378	90.82	53.276	63.286	72.233	52.113	53.387	55.186	51.663	90.225	77.804	17.052	16.568
Tm_0140	18	Italy	2013	1	16.2396	41.9154	2013-07-18	SW13	M	85.2	15.85	21.73	9.48	219.754	184.265	30.476	34.81	24.834	7.478	74	10.092	8.377	8.436	9.034	63.708	6.518	5.303	36.316	41.709	24.881	51.729	16.064	47.768	24.769	26.874	33.182	47.914	74.778	44.119	51.969	59.119	42.965	43.114	45.059	41.901	76.992	65.424	12.993	12.308
Tm_0141	18	Italy	2013	1	16.2396	41.9154	2013-07-18	SW13	M	93	18.99	22.38	9.31	229.852	188.406	28.406	35.108	27.688	6.318	75.331	10.732	7.801	7.691	10.366	67.698	5.426	5.773	38.869	44.638	25.872	48.839	14.325	54.482	27.844	30.375	35.923	52.717	80.268	47.127	55.933	62.27	45.254	45.3	46.415	44.337	77.783	70.465	13.742	12.803
Tm_0142	18	Italy	2013	1	16.2396	41.9154	2013-07-18	SW13	M	104.4	18.68	22.65	10.95	238.703	199.579	31.336	37.769	26.404	7.572	78.882	10.237	10.041	8.948	10.486	69.624	6.129	5.644	41.429	44.683	29.127	56.265	17.819	56.632	28.903	28.387	36.005	51.85	81.782	46.454	55.036	62.215	44.932	45.468	47.127	43.717	81.746	71.555	14.3	12.62
Tm_0143	18	Italy	2013	1	16.2396	41.9154	2013-07-18	SW13	M	221.5	24.55	30.62	13.3	308.599	259.823	41.331	49.197	35.666	9.081	106.201	12.244	12.778	12.731	12.403	88.449	7.08	7.66	57.347	54.994	33.967	67.767	17.946	70.808	35.86	40.27	46.574	67.976	108.592	65.651	76.688	85.632	63.086	64.137	66.023	61.363	108.882	92.164	16.413	15.646
Tm_0144	18	Italy	2013	1	16.2396	41.9154	2013-07-18	SW13	F	251.2	24.74	34.59	15.17	299.531	253.527	36.887	48.498	38.581	10.53	104.935	13.722	10.855	10.979	15.006	85.042	8.51	6.749	59.576	54.119	29.741	57.297	16.195	74.39	38.027	39.588	45.639	68.001	111.474	67.907	81.708	89.631	65.959	65.809	67.582	63.186	106.197	89.841	17.408	18.229
Tm_0145	18	Italy	2013	1	16.2396	41.9154	2013-07-18	SW13	M	279.5	24.32	34.36	14.48	342.246	289.46	38.696	53.126	43.953	9.579	117.539	15.089	16.465	17.104	14.386	101.556	6.887	8.453	69.426	61.164	33.023	63.633	15.846	83.217	40.685	45.77	45.967	71.288	122.834	67.534	85.252	94.525	65.559	66.35	67.921	64.113	120.763	104.96	19.886	17.371
Tm_0146	18	Italy	2013	1	16.2396	41.9154	2013-07-18	SW13	M	260	24.35	35.05	15.5	313.528	265.574	39.116	49.218	36.575	10.275	107.235	13.039	15.546	15.435	13.362	92.366	9.042	7.917	57.838	55.863	34.314	64.846	17.172	81.009	37.207	40.428	45.85	70.726	112.369	66.741	80.087	90.243	66.171	67.323	69.654	65.839	110.698	95.493	18.627	15.951
Tm_0147	18	Italy	2013	1	16.2396	41.9154	2013-07-18	SW13	M	226.5	23.95	29.91	12.96	308.406	258.199	39.481	48.81	36.483	8.707	101.136	12.132	13.918	14.04	12.763	91.376	8.534	6.482	56.787	56.366	37.348	68.387	18.117	80.2	38.029	38.981	47.071	69.612	110.845	63.402	77.523	85.761	62.134	62.4	64.675	61.403	103.77	95.995	16.525	16.521
Tm_0148	18	Italy	2013	5	16.3373	41.5474	2013-07-19	SW13	F	58.3	12.42	19.69	7.6	207.671	175.916	25.748	32.806	25.256	5.984	71.79	9.335	10.87	10.794	10.624	61.087	5.394	6.132	33.2	34.67	23.324	42.255	13.391	49.023	23.227	23.749	29.593	41.856	67.818	39.294	47.383	54.623	38.843	39.51	40.852	38.594	72.636	64.355	11.956	12.235
Tm_0149	18	Italy	2013	5	16.3373	41.5474	2013-07-19	SW13	M	94	15.89	23.51	8.09	220.454	186.488	29.7	34.432	27.58	6.402	75.542	10.35	9.532	9.675	11.262	62.779	5.456	6.183	39.109	40.391	22.167	48.216	15.061	50.434	26.928	25.468	32.033	45.768	74.788	46.47	55.187	61.344	44.852	44.997	45.932	43.59	77.077	66.214	13.151	13.363
Tm_0150	18	Italy	2013	5	16.3373	41.5474	2013-07-19	SW13	F	91.4	16.03	22.64	9.23	236.524	198.691	29.609	37.415	28.933	8.253	79.631	10.737	9.477	9.651	10.114	68.373	6.489	6.21	42.523	40.6	27.363	50.431	14.579	57.891	29.263	30.628	33.668	48.506	81.022	44.574	55.019	62.765	44.02	44.23	46.119	43.124	81.465	70.952	13.376	12.892
Tm_0151	18	Italy	2013	5	16.3373	41.5474	2013-07-19	SW13	F	160	18.02	30.24	11.48	262.602	218.924	34.068	41.423	33.499	7.438	90.487	10.339	11.061	11.211	10.707	75.081	5.879	7.738	46.877	48.111	27.109	54.381	15.806	64.91	30.84	31.936	39.075	57.755	92.147	56.707	66.817	75.23	55.667	57.418	57.992	55.298	93.149	78.208	13.899	13.775
Tm_0152	18	Italy	2013	5	16.3373	41.5474	2013-07-19	SW13	F	120.3	17.95	25.74	10.09	248.658	209.34	32.292	40.097	29.277	8.275	83.443	10.986	9.746	9.654	11.87	70.438	7.224	6.269	47.586	42.755	30.523	54.228	16.17	56.374	27.646	30.271	36.271	52.556	87.828	51.345	61.689	70.603	49.294	50.596	52.967	49.482	85.444	73.877	14.263	13.848
Tm_0153	18	Italy	2013	5	16.3373	41.5474	2013-07-19	SW13	M	155.1	20.22	26.99	12.57	274.172	226.711	36.713	41.991	32.449	7.067	94.882	11.209	11.086	11.086	11.343	78.894	5.448	6.429	49.298	46.605	30.747	57.728	17.308	68.616	32.637	34.475	40.613	57.59	94.349	55.579	67.66	74.961	55.468	56.023	57.763	55.267	97.423	82.176	14.949	14.255
Tm_0154	18	Italy	2013	5	16.3373	41.5474	2013-07-19	SW13	F	160.6	20.08	28.81	11.46	258.01	216.528	30.945	41.794	34.577	8.243	90.511	11.516	9.604	10.176	12.97	74.499	6.829	7.563	45.478	47.936	24.026	49.604	14.122	63.835	31.649	34.362	39.237	59.104	91.886	59.177	68.906	76.844	56.99	57.591	58.344	55.078	92.278	78.659	14.877	15.31
Tm_0155	18	Italy	2013	5	16.3373	41.5474	2013-07-19	SW13	F	190.1	19.81	31.62	11.53	289.499	243.808	37.107	44.465	34.9	8.627	102.409	11.473	12.353	12.223	13.589	82.359	8.171	7.018	51.755	54.695	31.278	60.477	16.864	72.029	32.04	35.241	43.151	63.419	101.235	59.624	72.518	81.755	59.908	60.863	62.544	58.248	102.967	87.841	15.836	16.519
Tm_0156	18	Italy	2013	5	16.3373	41.5474	2013-07-19	SW13	M	187.8	20.58	31.46	12.95	283.439	240.139	34.334	43.255	36.795	7.791	101.952	11.387	12.908	13.045	11.077	82.995	8.29	6.364	53.582	50.279	30.05	56.125	16.915	68.659	31.485	35.905	41.819	63.329	101.702	61.766	74.431	83.13	60.703	60.517	62.667	58.465	104.366	87.044	14.771	15.173
Tm_0157	18	Italy	2013	5	16.3373	41.5474	2013-07-19	SW13	M	156.6	18.95	28.2	11.28	279.243	232.553	35.679	41.352	37.62	6.807	94.462	12.081	11.932	12.335	12.328	79.107	6.621	8.252	45.114	52.449	30.563	58.755	16.787	64.169	31.982	36.84	42.467	61.475	94.556	56.18	67.689	76.464	55.773	56.084	57.306	53.73	95.979	82.656	14.58	15.38
Tm_0158	18	Italy	2013	5	16.3373	41.5474	2013-07-19	SW13	M	179.1	19.39	28.13	13.01	294.662	246.654	33.021	46.366	38.248	8.881	101.733	12.366	12.052	12.151	12.087	86.554	7.903	7.237	56.894	49.746	31.656	57.123	15.713	69.303	34.75	38.744	39.544	60.413	103.732	56.417	70.999	80.789	56.344	57.212	59.587	55.288	103.383	90.428	16.109	15.032
Tm_0159	18	Italy	2013	5	16.3373	41.5474	2013-07-19	SW13	M	220.7	22.34	31.28	13.63	314.055	266.453	39.196	50.755	40.562	8.562	111.057	11.943	13.659	13.92	11.267	94.509	7.013	6.748	58.792	54.714	32.947	63.606	16.213	78.336	36.12	40.495	44.1	66.245	111.162	61.086	75.883	84.635	58.762	58.596	60.811	57.44	113.447	97.904	16.026	14.973
Tm_0160	18	Italy	2013	5	16.3373	41.5474	2013-07-19	SW13	M	235.3	22.88	32.34	14.63	316.739	268.375	39.763	48.234	40.76	7.255	111.994	14.365	14.198	15	12.88	98.032	8.471	7.45	53.158	54.637	34.9	65.046	17.646	80.072	37.368	42.289	44.574	66.07	106.64	63.752	78.325	87.42	64.176	63.373	65.656	62.359	116.438	99.727	18.011	16.442
Tm_0161	18	Italy	2013	5	16.3373	41.5474	2013-07-19	SW13	M	197.8	20.7	31.28	12.6	292.815	249.285	34.693	45.092	39.089	8.838	104.394	12.55	13.762	12.761	13.467	86.279	7.864	7.04	53.763	51.697	30.919	55.83	16.787	77.881	34.824	41.811	40.473	63.554	103.956	60.861	75.499	84.994	60.293	60.913	63.376	58.461	107.016	89.803	16.939	15.667
Tm_0162	18	Italy	2013	5	16.3373	41.5474	2013-07-19	SW13	F	197.8	23.62	29.88	13.23	303.361	252.903	41.16	47.043	39.936	8.095	101.962	13.206	13.449	12.333	13.692	85.159	7.063	7.009	53.289	51.016	36.44	64.628	18.843	74.898	34.347	40.434	45.723	63.954	103.952	61.586	75.109	83.196	60.767	60.69	62.162	58.872	105.032	88.342	17.655	15.473
Tm_0163	17	Italy	2013	6	12.7738	44.1722	2013-09-05	NA13	M	41.2	12	16.79	7.03	174.829	148.267	20.562	26.739	21.801	4.969	58.942	9.55	8.783	8.992	9.817	51.98	4.566	4.904	30.356	32.87	17.061	35.559	10.24	36.675	20.517	21.339	26.74	37.197	60.284	33.237	42.14	48.401	34.146	34.661	36.374	33.728	60.599	54.245	11.982	11.203
Tm_0164	17	Italy	2013	6	12.7738	44.1722	2013-09-05	NA13	M	69.8	14.79	20.31	9.75	213.13	177.772	31.209	31.551	26.08	6.488	69.13	10.807	8.565	8.359	10.027	60.166	6.156	5.702	33.91	38.719	23.234	48.839	14.935	53	25.731	25.787	32.603	43.914	69.488	40.869	49.359	57.331	39.276	39.492	41.804	40.217	71.573	62.315	12.715	12.529
Tm_0165	17	Italy	2013	6	12.7738	44.1722	2013-09-05	NA13	F	56.7	14.53	19.3	8.03	198.285	165.592	25.823	29.718	25	6.862	65.405	9.726	8.718	8.903	9.731	56.982	4.734	6.228	31.448	36.612	21.587	41.815	12.67	48.554	23.181	24.018	30.899	43.409	66.226	39.773	47.046	53.788	36.824	37.309	38.735	36.88	67.348	59.673	12.29	12.131
Tm_0166	17	Italy	2013	6	12.7738	44.1722	2013-09-05	NA13	F	53.9	14.31	18.62	8.29	189.36	158.173	24.899	27.36	23.368	5.489	61.435	8.61	9.165	9.265	8.212	55.106	4.366	4.615	33.008	36.453	21.727	44.426	12.47	43.574	24.872	23.11	30.817	40.773	64.079	37.458	45.26	50.495	36.805	37.198	37.903	35.969	63.01	57.924	10.781	11.016
Tm_0167	17	Italy	2013	22	14.0753	42.8951	2013-09-15	CA13	M	64.3	15.69	18.72	8.54	211.245	176.591	29.407	31.008	24.343	7.697	73.162	9.228	8.308	9.181	9.245	62.067	5.121	6.292	34.071	35.364	25.367	44.759	14.986	50.39	24.437	28.612	32.05	42.898	67.76	40.228	47.981	55.541	38.378	39.456	41.19	38.912	74.947	64.294	11.627	11.83
Tm_0168	17	Italy	2013	22	14.0753	42.8951	2013-09-15	CA13	M	64	14.33	18.63	9.61	200.865	172.614	28.832	31.496	22.432	7.419	66.553	8.841	11.309	11.18	10.305	56.761	4.744	5.316	35.878	38.995	21.698	48.034	14.743	45.722	24.901	25.542	30.16	41.736	68.772	39.736	48.385	54.52	39.329	40.165	42.06	38.709	68.447	59.096	12.195	11.502
Tm_0169	17	Italy	2013	22	14.0753	42.8951	2013-09-15	CA13	M	87.8	15.07	20.4	9.84	220.993	184.058	26.474	34.265	27.124	5.768	73.935	10.864	10.389	10.495	11.001	62.618	5.224	7.526	40.845	40.434	21.061	43.309	12.079	54.233	27.304	27.122	32.198	47.827	77.712	45.393	54.693	62.636	44.969	46.605	47.3	45.435	76.5	65.73	13.986	13.137
Tm_0170	17	Italy	2013	22	14.0753	42.8951	2013-09-15	CA13	M	92.9	14.81	22.6	9.86	224.948	192.786	30.533	34.504	27.685	5.842	75.269	10.644	11.41	11.397	9.56	68.531	6.008	5.037	41.199	40.46	24.846	51.507	15.445	50.017	27.335	27.158	33.045	46.733	77.968	43.727	55.153	61.391	44.521	44.701	45.952	44.119	78.165	70.798	13.583	12.733
Tm_0171	17	Italy	2013	22	14.0753	42.8951	2013-09-15	CA13	F	103.1	16.76	20.87	9.61	241.99	204.219	31.525	37.318	29.522	7.287	79.621	11.98	10.862	10.581	11.762	68.963	6.737	5.617	46.623	41.584	27.441	52.557	14.48	55.76	27.985	29.472	35.747	52.053	86.468	48.092	59.687	67.087	47.433	47.619	49.538	45.924	82.02	71.819	14.926	14.167
Tm_0172	17	Italy	2013	22	14.0753	42.8951	2013-09-15	CA13	F	74.4	14.27	17.72	9	205.51	172.969	29.625	30.942	25.764	5.08	68.273	9.199	7.742	8.855	8.409	59.284	4.753	5.685	37.737	36.671	25.26	49.175	15.037	45.314	24.593	23.504	32.461	45.003	70.795	42.46	49.6	55.728	40.351	40.921	41.631	39.679	70.076	61.929	11.175	11.081
Tm_0173	17	Italy	2013	22	14.0753	42.8951	2013-09-15	CA13	F	73.3	15	19.63	9.62	218.553	182.735	27.831	33.957	27.159	6.931	73.018	10.056	8.906	9.247	10.5	62.615	6.206	4.563	40.014	35.246	27.022	44.687	12.484	53.296	25.305	28.284	33.237	45.312	75.067	41.99	51.465	58.578	39.471	39.815	42.084	39.523	74.822	65.403	11.982	13.349
Tm_0174	17	Italy	2013	22	14.0753	42.8951	2013-09-15	CA13	M	101.9	16.66	23.24	10.5	235.471	198.656	29.07	37.035	29.147	6.996	76.328	9.972	12.744	13.928	9.369	67.184	6.404	5.964	43.845	43.715	25.24	51.209	14.328	54.292	31.636	33.294	35.467	51.69	82.521	47.241	56.152	63.053	44.812	44.731	46.247	42.808	78.21	71.04	12.204	13.709
Tm_0175	17	Italy	2013	22	14.0753	42.8951	2013-09-15	CA13	F	105.9	20.01	23.08	10.73	242.53	204.053	31.88	34.98	28.58	7.229	82.619	11.222	11.666	10.639	12.123	70.2	6.12	6.604	45.316	40.397	28.284	48.955	14.819	57.606	28.444	30.872	37.426	50.114	82.58	47.027	57.787	66.112	45.09	45.787	47.842	45.195	84.561	73.016	14.583	13.977
Tm_0176	17	Italy	2013	22	14.0753	42.8951	2013-09-15	CA13	M	103.3	15.66	22.57	9.37	235.486	196.655	31.536	34.385	26.881	8.179	79.092	10.501	10.909	11.218	9.758	66.983	6.596	6.019	41.05	43.061	25.4	52.56	16.444	57.557	31.08	30.354	35.316	50.972	80.084	47.181	56.996	63.598	47.355	46.755	48.719	44.515	81.506	69.824	13.483	12.867
Tm_0177	17	Italy	2013	22	14.0753	42.8951	2013-09-15	CA13	F	101	19.7	21.54	10.66	242.509	204.396	32.35	36.617	29.072	6.457	83.148	9.62	11.54	11.583	10.265	70.835	7.308	5.273	44.088	40.491	29.044	52.017	16.647	56.975	28.105	32.188	35.241	49.685	81.2	47.874	57.003	64.194	45.196	45.892	46.95	44.745	84.405	73.951	12.845	12.804
Tm_0178	17	Italy	2013	23	14.3812	42.4391	2013-09-18	CA13	F	65.1	15.07	19.53	7.93	208.343	171.182	26.465	34.413	22.066	7.522	69.876	9.339	7.91	8.509	9.918	60.518	4.714	5.649	33.892	36.035	23.029	41.756	12.177	51.082	23.884	26.509	30.974	44.241	70.196	40.27	48.001	54.687	38.413	39.416	41.067	38.359	70.587	63.815	11.809	12.639
Tm_0179	17	Italy	2013	23	14.3812	42.4391	2013-09-18	CA13	M	55.8	12.72	18.25	8.32	188.338	159.909	27.81	29.69	21.704	6.118	63.51	8.658	7.619	7.983	8.221	53.145	4.43	5.841	30.399	35.863	22.99	46.404	14.63	42.964	24.045	25.057	29.938	40.294	62.659	37.974	44.078	50.722	36.498	37.85	38.946	36.768	65.594	55.163	11.38	10.501
Tm_0180	17	Italy	2013	23	14.3812	42.4391	2013-09-18	CA13	F	54.3	13.12	17.49	8.31	190.297	159.648	25.796	27.24	24.226	6.003	63.807	7.975	10.328	10.658	8.289	55.502	3.877	6.078	30.832	31.011	21.386	38.036	11.122	43.399	22.27	26.06	28.777	39.761	63.172	37.695	46.671	52.973	37.114	37.962	38.682	36.558	65.484	57.707	10.447	10.128
Tm_0181	17	Italy	2013	23	14.3812	42.4391	2013-09-18	CA13	F	58.9	13.12	18.1	8.13	194.65	164.827	27.067	28.548	22.833	6.827	63.581	8.09	10.535	10.692	8.294	55.05	4.43	5.65	33.48	36.064	22.653	47.119	13.209	44.41	24.683	25.846	29.341	40.64	65.501	36.519	45.645	52.028	37.628	39.175	39.901	36.662	65.114	58.057	10.9	10.978
Tm_0182	17	Italy	2013	23	14.3812	42.4391	2013-09-18	CA13	M	54.3	14.42	17.22	8.79	191.532	163.08	26.701	29.064	23.738	5.11	65.606	8.512	10.621	10.458	9.016	57.772	4.783	4.956	29.47	35.868	19.886	39.23	12.612	45.08	21.561	22.831	31.281	42.526	63.345	40.214	45.646	52.293	36.442	37.623	38.829	37.252	67.516	60.072	11.424	10.863
Tm_0183	17	Italy	2013	23	14.3812	42.4391	2013-09-18	CA13	F	64.2	13.84	18.76	8.5	201.866	170.521	29.148	31.486	21.667	6.119	67.207	8.146	10.356	10.498	8.193	58.755	5.055	5.715	33.05	35.362	26.334	48.86	15.406	48.544	24.171	22.4	29.332	40.806	65.68	39.549	46.509	53.118	37.74	38.892	40.219	38.084	69.186	61.317	11.306	10.715
Tm_0184	17	Italy	2013	23	14.3812	42.4391	2013-09-18	CA13	F	80.5	15.53	21.25	9.73	220.448	188.082	26.618	34.847	26.64	5.717	74.771	9.157	12.984	12.957	8.697	64.459	5.643	5.692	39.926	39.095	26.617	45.756	13.757	52.658	25.625	31.359	33.592	48.76	78.333	43.872	54.211	60.451	42.813	42.621	44.373	41.519	76.42	66.921	12.056	11.432
Tm_0185	17	Italy	2013	23	14.3812	42.4391	2013-09-18	CA13	F	97.4	17.27	23.63	9.18	229.075	195.204	32.963	34.589	28.467	8.392	77.846	9.131	10.233	11.054	9.85	64.836	6.59	7.149	36.539	44.09	26.883	55.668	17.449	51.802	28.804	33.019	36.637	49.901	77.253	45.487	55.336	63.668	44.759	45.513	46.945	44.288	78.757	68.338	12.185	12.298
Tm_0186	17	Italy	2013	23	14.3812	42.4391	2013-09-18	CA13	M	104.9	17.6	22.86	9.38	240	204.143	30.653	37.761	32.339	7.253	81.385	10.47	11.314	12.139	9.874	70.313	5.278	6.258	43.815	40.647	27.477	50.29	15.784	55.645	29.459	28.431	34.547	50.189	82.55	47.223	56.707	64.881	43.743	44.438	46.621	43.536	84.195	72.208	13.591	12.833
Tm_0187	17	Italy	2013	23	14.3812	42.4391	2013-09-18	CA13	M	201	21.81	31.53	12.87	286.465	245.413	37.813	45.201	37.214	7.5	102.074	11.938	14.446	14.586	12.23	85.954	7.643	6.638	51.334	47.597	33.31	57.544	16.02	71.491	31.943	33.733	43.784	63.699	101.406	62.009	73.954	81.836	62.226	61.734	63.29	60.008	104.562	90.128	15.951	15.807
Tm_0188	17	Italy	2013	23	14.3812	42.4391	2013-09-18	CA13	F	146.9	19.52	26.22	10.55	266.631	229.557	36.158	43.252	33.122	6.552	89.517	11.7	13.355	12.538	11.81	78.414	7.154	6.984	50.965	47.36	32.2	58.999	18.91	59.169	29.886	32.276	40.121	58.197	95.171	54.67	65.034	73.296	50.78	51.336	52.997	49.925	91.782	81.411	14.873	14.397
Tm_0189	17	Italy	2013	8	12.5846	44.4489	2013-09-06	NA13	M	101.4	17.92	22.73	10.29	244.262	206.973	30.612	37.488	31.105	5.907	88.878	10.433	10.714	11.696	10.486	72.011	6.371	6.947	37.077	45.401	26.72	51.704	15.386	55.764	26.279	32.206	36.76	53.266	81.251	47.313	56.921	65.606	45.717	46.674	48.123	46.133	90.284	74.7	12.672	13.259
Tm_0190	17	Italy	2013	19	13.8042	43.5312	2013-09-14	CA13	M	57.3	13.29	19.12	9.05	196.112	162.819	23.102	31.645	23.017	6.024	66.741	8.896	9.369	8.724	9.378	59.083	4.771	4.521	31.002	34.528	20.846	38.447	11.283	46.834	19.735	24.992	28.473	41.873	64.964	39.862	45.939	50.841	38.49	37.909	39.118	36.381	68.194	61.697	12.152	11.231
Tm_0191	17	Italy	2013	19	13.8042	43.5312	2013-09-14	CA13	F	49.5	12.67	17.73	8.58	177.714	149.183	25.421	28.692	19.74	5.53	59.64	7.494	8.298	8.784	7.507	51.453	4.643	5.625	25.838	33.011	20.059	43.128	14.021	42.278	22.26	20.359	26.502	36.953	56.725	36.903	41.994	48.075	35.418	36.28	37.469	35.576	61.133	54.618	9.797	10.666
Tm_0192	17	Italy	2013	19	13.8042	43.5312	2013-09-14	CA13	F	56.6	13.17	19.3	8.82	191.206	160.784	24.232	28.318	18.452	9.434	65.981	8.835	9.708	9.359	8.828	56.307	4.794	5.558	32.456	32.254	22.577	39.048	11.804	43.427	22.827	23.801	28.962	40.871	64.449	38.112	46.112	52.477	38.303	39.711	41.499	37.039	67.148	59.065	10.937	11.141
Tm_0193	17	Italy	2013	19	13.8042	43.5312	2013-09-14	CA13	F	58.4	14.56	18.07	8.4	196.305	163.077	28.015	30.148	23.051	5.719	63.597	7.09	9.309	9.97	7.723	54.412	4.999	6.402	32.043	34.415	25.49	48.045	15.623	44.621	25.018	24.523	31.553	41.611	64.299	39.089	44.798	52.09	36.826	38.358	39.235	36.257	64.737	57.682	9.842	10.766
Tm_0194	17	Italy	2013	19	13.8042	43.5312	2013-09-14	CA13	F	54.8	12.82	18.15	8.5	187.901	159.143	26.604	27.04	23.246	5.099	65.52	7.888	9.239	9.313	8.311	54.793	5.138	5.864	28.893	34.931	22.92	41.277	12.109	43.597	21.039	24.645	31.016	42.23	63.223	38.673	46.155	53.053	39.236	40.321	41.216	39.009	66.997	58.233	10.461	10.683
Tm_0195	17	Italy	2013	19	13.8042	43.5312	2013-09-14	CA13	I	48	12.65	17.67	7.64	177.39	149.999	25.993	25.708	23.128	4.406	60.236	7.136	8.911	8.89	7.258	53.717	4.555	5.711	25.996	32.254	19.635	42.537	12.146	40.999	23.974	24.25	27.457	37.638	56.995	34.843	41.77	47.699	35.847	35.861	36.397	34.696	61.828	56.135	9.908	10.204
Tm_0196	17	Italy	2013	19	13.8042	43.5312	2013-09-14	CA13	I	49.2	11.81	16.89	7.79	183.843	156.326	22.326	29.221	21.838	6.939	64.077	7.41	9.42	11.016	6.579	55.422	4.41	6.567	28.99	32.323	20.61	37.733	10.562	41.395	21.095	21.639	26.102	39.999	62.257	36.5	44.368	51.582	36.143	37.309	38.946	36.208	65.902	58.049	9.4	9.822
Tm_0197	17	Italy	2013	19	13.8042	43.5312	2013-09-14	CA13	I	61.6	16.08	19.85	8.41	194.042	163.947	25.962	31.134	22.947	5.646	65.836	8.635	9.213	9.19	8.352	58.435	4.331	5	31.978	33.777	21.729	44.984	14.064	45.313	26.543	24.638	28.121	39.83	64.548	38.773	46.289	51.484	38.483	38.599	39.545	38.741	68.137	60.712	11.498	10.166
Tm_0198	17	Italy	2013	19	13.8042	43.5312	2013-09-14	CA13	F	48.1	12.33	17.12	7.97	178.04	151.554	20.2	27.323	21.631	4.974	64.44	8.372	9.315	9.976	8.685	52.929	5.471	5.814	29.807	29.777	18.897	33.762	10.271	42.17	22.517	24.165	26.789	39.586	61.324	36.256	43.684	50.581	36.008	37.09	38.248	36.249	65.647	55.402	10.497	11.142
Tm_0199	17	Italy	2013	19	13.8042	43.5312	2013-09-14	CA13	M	53.1	13.32	18.16	7.8	187.591	159.479	25.378	27.288	23.1	6.128	62.809	8.125	10.384	11.159	8.068	56.117	4.264	5.839	28.87	34.422	21.053	43.017	13.029	41.549	23.525	24.327	28.246	38.933	60.876	35.951	43.682	49.866	34.772	35.353	36.505	34.515	64.299	58.46	10.763	10.307
Tm_0200	17	Italy	2013	19	13.8042	43.5312	2013-09-14	CA13	M	89.3	18.07	22.81	9.29	221.145	187.283	27.826	33.625	26.471	6.497	77.683	7.981	10.313	10.65	9.166	65.18	5.149	6.706	38.721	41.704	26.328	45.986	13.163	53.351	26.233	26.851	34.288	48.793	76.847	43.42	53.219	60.432	41.976	42.943	44.378	42.16	78.394	68.68	10.895	11.462
Tm_0201	17	Italy	2013	19	13.8042	43.5312	2013-09-14	CA13	F	63.4	15.19	20.49	8.21	193.792	161.005	26.867	29.677	21.201	5.059	63.651	8.041	9.553	9.717	8.503	54.738	4.958	5.672	29.351	38.447	22.902	48.266	13.954	45.238	23.661	24.866	30.764	44.15	64.754	39.371	45.528	51.203	38.475	38.71	39.587	37.79	64.724	58.21	10.89	11.213
Tm_0202	17	Italy	2013	19	13.8042	43.5312	2013-09-14	CA13	F	64.3	15.03	19.34	8.57	208.241	176.124	24.602	32.396	23.004	6.666	73.571	9.148	10.53	10.217	9.434	61.055	5.689	5.515	38.171	36.03	22.461	42.894	13.18	46.344	25.45	26.235	29.734	43.453	71.933	40.372	49.525	56.398	39.447	41.219	42.25	39.444	74.164	64.958	11.375	12.158
Tm_0203	17	Italy	2013	19	13.8042	43.5312	2013-09-14	CA13	F	63.4	15.84	18.68	8.6	211.047	179.752	30.012	34.407	23.801	5.953	70.369	7.902	10.568	11.137	8.809	59.806	5.564	5.516	36.13	39.49	26.059	51.315	16.55	49.047	23.161	24.819	32.38	44.351	71.268	40.19	47.502	54.729	37.983	39.533	40.676	37.997	71.574	62.666	11.093	10.913
Tm_0204	17	Italy	2013	19	13.8042	43.5312	2013-09-14	CA13	M	58	13.63	19.78	7.83	194.84	164.842	24.614	28.875	22.663	6.786	68.842	9.516	8.452	9.164	9.759	57.681	5.892	5.569	31.709	33.012	22.256	38.72	11.373	45.476	22.297	25.715	28.387	41.84	64.196	39.378	45.571	52.827	37.856	38.222	40.52	38.447	70.715	60.208	11.378	12.393
Tm_0205	17	Italy	2013	19	13.8042	43.5312	2013-09-14	CA13	F	84.4	16.31	22.04	10.08	221.153	186.178	30.357	35.834	24.679	7.435	73.517	8.796	10.687	11.045	8.747	62.4	5.65	5.171	37.944	39.552	27.155	52.098	14.634	52.159	27.865	27.939	31.493	46.24	74.082	43.398	50.685	58.448	41.05	42.237	44.399	41.397	75.324	65.166	11.506	12.025
Tm_0206	17	Italy	2013	19	13.8042	43.5312	2013-09-14	CA13	M	73	15.58	19.78	9.14	218.236	183.852	25.497	35.645	25.148	8.163	73.513	8.695	11.901	12.599	7.117	65.023	6.034	5.982	37.243	36.693	24.721	43.864	14.631	49.862	27.197	25.525	29.953	45.304	73.802	41.239	49.71	57.554	39.654	41.083	42.574	39.471	76.248	66.166	10.858	10.408
Tm_0207	17	Italy	2013	19	13.8042	43.5312	2013-09-14	CA13	M	63.7	12.47	18.76	8.37	192.795	160.757	25.55	30.465	22.823	5.92	64.726	7.12	8.052	7.994	7.532	57.122	4.505	5.725	33.682	33.512	22.187	44.507	14.198	47.039	24.389	24.14	26.992	38.847	65.118	38.669	47.103	52.846	39.174	39.662	40.516	38.624	66.454	60.093	9.348	10.523
Tm_0208	17	Italy	2013	19	13.8042	43.5312	2013-09-14	CA13	F	68.4	15.21	18.76	8.67	209.638	174.784	23.911	32.766	27.018	4.98	70.849	9.982	10.104	10.861	9.883	57.296	5.039	5.356	37.091	36.353	23.828	43.11	12.942	50.458	23.286	27.792	28.706	43.899	73.288	40.384	51.631	57.402	40.421	40.666	41.098	39.27	72.74	59.808	11.967	12.52
Tm_0209	17	Italy	2013	19	13.8042	43.5312	2013-09-14	CA13	F	61.4	14.21	19.59	8.64	197.132	165.924	27.664	29.048	24.011	4.129	66.201	8.26	10.239	10.575	8.304	57.7	4.622	6.483	31.364	35.419	23.809	46.736	14.024	45.096	23.976	25.446	29.769	42.073	64.302	38.937	45.94	52.318	37.431	37.865	38.608	37.451	67.313	60.499	10.914	10.671
Tm_0210	17	Italy	2013	21	14.0201	43.0307	2013-09-15	CA13	F	60.4	13.98	18.83	8.75	204.475	173.257	26.504	32.117	24.642	5.493	69.979	9.774	9.414	9.252	10.161	59.166	6.214	6.303	33.148	35.214	24.242	44.765	13.355	46.212	24.091	25.794	29.867	43.376	68.766	39.324	48.026	55.664	38.55	39.158	40.604	38.587	71.137	62	11.656	12.562
Tm_0211	17	Italy	2013	21	14.0201	43.0307	2013-09-15	CA13	F	51.9	12.51	17.52	7.81	183.331	152.907	26.866	28.249	21.258	6.163	58.741	8.829	7.967	8.486	8.065	50.535	4.895	5.251	28.835	33.808	21.416	43.444	14.146	42.306	20.909	23.873	28.137	38.226	59.46	36.596	42.702	48.757	36.495	36.769	38.262	35.585	61.129	52.614	10.982	10.293
Tm_0212	17	Italy	2013	21	14.0201	43.0307	2013-09-15	CA13	F	82.6	17.77	19.57	9.79	221.723	186.173	25.704	38.451	25.271	6.68	75.384	9.245	9.644	9.312	9.736	65.164	5.052	7.36	37.266	42.552	26.566	46.865	13.16	51.334	23.727	28.667	32.543	51.397	79.426	44.467	52.777	59.644	43.789	44.794	45.762	44.006	77.234	68.13	12.857	11.558
Tm_0213	17	Italy	2013	21	14.0201	43.0307	2013-09-15	CA13	M	89	15.63	21.01	8.4	225.145	188.861	30.28	36.025	27.431	6.885	72.142	9.352	10.762	10.865	9.843	63.04	6.947	6.54	37.721	40.219	28.352	53.189	15.178	54.842	27.128	26.347	32.609	47.145	74.526	44.307	51.155	59.829	40.664	41.757	43.298	41.161	73.921	66.396	12.18	12.3
Tm_0214	17	Italy	2013	21	14.0201	43.0307	2013-09-15	CA13	F	90.1	18.91	21.23	9.74	228.644	191.796	28.055	33.87	27.958	7.224	78.346	10.304	10.993	11.555	10.814	66.14	5.993	6.455	38.963	37.499	26.452	46.259	14.524	57.473	28.283	28.704	34.504	49.042	77.342	45.964	55.518	63.158	44.673	46.225	47.089	44.348	80.469	69.072	12.595	13.156
Tm_0215	17	Italy	2013	21	14.0201	43.0307	2013-09-15	CA13	F	78.7	18.25	19.04	9.57	216.936	182.103	30.63	34.81	24.746	6.237	71.559	8.699	8.926	9.479	9.038	62.416	5.383	5.047	40.902	37.018	25.952	51.033	16.098	47.803	25.132	25.737	33.588	45.875	74.701	43.748	50.268	55.943	40.358	40.414	41.441	39.481	72.753	65.578	11.463	11.275
Tm_0216	17	Italy	2013	21	14.0201	43.0307	2013-09-15	CA13	F	113.3	19.07	23.93	9.66	241.572	202.994	34.004	37.548	27.463	7.269	81.267	8.706	12.598	12.875	10.339	67.274	5.592	7.398	42.185	42.502	30.886	52.242	15.638	54.337	27.697	34.058	38.774	54.907	83.309	51.713	59.272	66.992	49.23	50.032	51.519	48.702	82.268	71.832	11.849	13.13
Tm_0217	17	Italy	2013	21	14.0201	43.0307	2013-09-15	CA13	F	119.6	18.96	23.8	10.42	237.015	199.815	33.068	37.987	28.85	7.547	79.306	9.413	10.527	11.322	9.213	69.86	6.197	6.754	37.993	43.815	28.143	54.683	16.294	58.697	31.051	33.705	37.079	51.936	78.12	50.559	55.787	62.978	47.433	47.935	48.746	45.878	81.761	72.74	12.431	12.631
Tm_0218	17	Italy	2013	24	14.9666	42.1305	2013-09-19	CA13	M	76.8	15.09	19.91	9.4	224.063	186.37	28.478	33.492	25.49	7.789	75.952	9.932	9.556	10.265	10.094	64.269	6.191	6.469	35.708	37.967	27.724	45.93	14.691	53.673	24.773	31.063	33.796	48.205	73.969	42.759	50.624	58.341	39.971	40.895	42.472	39.683	76.887	67.062	12.139	12.485
Tm_0219	17	Italy	2013	24	14.9666	42.1305	2013-09-19	CA13	M	96.8	17.34	22.38	9.1	228.312	194.329	32.057	34.747	30.5	5.904	76.893	8.172	11.652	10.585	9.03	69.031	5.708	5.945	35.653	42.639	28.371	53.396	16.369	52.608	26.331	30.29	36.369	50.246	76.387	46.281	54.517	61.498	44.84	45.169	45.987	44.185	79.083	71.658	12.434	11.185
Tm_0220	17	Italy	2013	24	14.9666	42.1305	2013-09-19	CA13	M	74.8	16.61	20.68	10.06	212.972	181.446	26.939	31.954	25.247	7.652	71.716	11.033	10.537	11.753	11.15	60.685	5.968	6.461	37.738	38.067	25.046	42.931	12.583	49.343	24.46	30.092	33.116	46.486	74.064	42.229	52.071	59.711	41.314	42.101	43.813	41.378	73.621	63.765	13.691	12.882
Tm_0221	17	Italy	2013	24	14.9666	42.1305	2013-09-19	CA13	M	92.2	17.2	22.65	10.45	223.641	187.906	33.043	35.725	25.046	10.076	76.882	8.917	9.169	9.648	9.6	64.311	7.125	5.955	36.152	39.138	24.981	49.026	15.765	50.553	28.829	29.652	35.269	46.817	73.424	45.653	52.294	61.05	43.693	44.891	47.526	43.674	79.331	66.671	12.323	12.017
Tm_0222	17	Italy	2013	24	14.9666	42.1305	2013-09-19	CA13	F	72.6	13.87	19.6	8.73	217.609	180.158	30.23	31.798	24.04	7.312	75.06	10.505	7.64	8.097	10.614	63.308	4.186	6.508	36.991	35.427	24.473	46.701	14.12	44.651	23.783	28.435	33.174	43.118	70.009	41.242	48.881	55.55	39.983	41.175	42.29	39.113	76.5	66.062	13.189	12.563
Tm_0223	17	Italy	2013	24	14.9666	42.1305	2013-09-19	CA13	M	104.4	19.41	23.16	10.13	230.395	194.703	31.139	33.713	28.418	6.627	76.118	7.81	12.788	12.724	7.911	66.123	6.025	6.306	42.88	41.987	28.978	53.124	15.392	54.105	28.932	29.995	35.731	50.916	80.5	46.439	56.403	63.393	44.173	44.485	45.749	43.204	77.865	69.224	11.379	11.183
Tm_0224	17	Italy	2013	24	14.9666	42.1305	2013-09-19	CA13	F	76.7	16.21	20	9.37	220.658	183.672	26.66	33.999	26.077	6.519	74.96	10.328	9.23	10.494	10.432	64.588	4.575	7.941	33.244	41.532	26.073	45.125	12.736	50.249	25.503	26.825	34.421	49.558	73.308	44.316	51.247	58.603	41.528	43.205	43.448	40.938	76.758	67.207	12.588	12.903
Tm_0225	17	Italy	2013	24	14.9666	42.1305	2013-09-19	CA13	M	107.2	19.2	23.66	9.67	227.195	190.751	32.119	34.971	26.822	6.875	73.071	9.511	9.95	9.94	10.164	64.438	5.305	5.517	42.316	42.795	28.027	52.245	16.016	54.915	28.763	26.557	36.996	51.376	79.939	47.385	55.334	62.005	44.51	45.741	46.825	44.142	74.692	67.842	12.551	12.789
Tm_0226	17	Italy	2013	24	14.9666	42.1305	2013-09-19	CA13	F	84	16.81	21.34	9.36	221.089	190.995	28.547	35.727	26.371	7.275	75.994	10.692	9.778	10.568	10.837	65.241	5.246	7.728	39.459	39.508	27.579	45.982	11.612	48.437	26.346	30.625	34.076	48.925	78.227	43.312	52.97	60.513	41.811	43.377	44.263	42.07	77.771	68.409	12.97	13.413
Tm_0227	17	Italy	2013	24	14.9666	42.1305	2013-09-19	CA13	M	165.7	21.2	26.94	11.98	266.023	224.549	34.55	41.77	29.965	8.033	92.91	10.885	12.224	12.47	10.2	78.998	5.823	7.632	44.551	51.375	29.715	57.59	15.583	60.002	31.875	33.686	42.125	59.875	91.23	55.739	64.159	72.797	54.663	55.605	58.193	54.707	95.442	82.352	13.89	13.746
Tm_0228	17	Italy	2013	13	12.7359	45.4501	2013-09-07	NA13	F	38.2	11.71	16.5	6.83	167.822	141.19	21.192	25.999	19.502	5.185	59.08	6.592	9.243	8.9	8.042	49.424	4.46	4.94	25.555	29.972	18.273	34.378	9.973	38.524	18.942	20.386	26.371	36.11	54.535	33.997	38.97	43.781	32.523	31.563	32.963	32.214	60.75	51.281	9.828	9.229
Tm_0229	17	Italy	2013	13	12.7359	45.4501	2013-09-07	NA13	M	41.4	11.98	17.93	6.46	168.011	141.087	22.578	26.209	18.66	5.838	56.877	7.584	6.745	7.197	6.922	49.044	4.298	4.871	26.099	32.499	20.422	40.151	11.799	36.623	20.354	21.999	25.651	37.279	56.111	33.916	39.522	45.125	32.898	33.69	34.952	33.038	58.971	51.146	9.638	9.656
Tm_0230	17	Italy	2013	13	12.7359	45.4501	2013-09-07	NA13	F	41.5	11.66	18.03	7.34	173.231	146.436	23.539	25.979	20.354	4.633	58.818	8.784	8.799	9.927	7.637	49.812	3.649	5.205	28.425	30.835	21.601	38.071	11.586	39.733	19.974	20.68	27.644	37.807	58.317	34.736	41.494	47.031	33.643	34.353	35.497	34.386	60.983	51.423	10.705	10
Tm_0231	17	Italy	2013	13	12.7359	45.4501	2013-09-07	NA13	F	38.6	10.63	16.05	7.12	171.779	145.899	23.166	26.665	19.646	5.599	55.957	8.134	8.733	7.808	8.115	52.059	4.714	5.028	30.327	28.655	20.6	40.137	12.77	38.563	21.135	21.164	24.913	33.576	55.796	32.037	37.73	43.921	29.85	30.5	31.905	29.444	57.644	53.8	10.305	9.427
Tm_0232	17	Italy	2013	13	12.7359	45.4501	2013-09-07	NA13	F	46.2	13.11	17.36	7.84	179.035	150.509	23.497	27.062	19.659	4.737	62.643	7.935	8.851	8.733	8.027	50.886	4.279	5.111	30.685	33.236	21.33	38.161	11.667	42.146	20.436	22.97	26.774	39.129	60.596	35.485	41.756	47.807	33.893	35.207	36.23	34.989	63.605	54.162	10.064	10.233
Tm_0233	17	Italy	2013	13	12.7359	45.4501	2013-09-07	NA13	F	45.8	11.89	17.93	8.33	176.257	150.062	22.517	28.233	20.04	4.79	59.839	6.599	9.77	9.923	7.218	51.407	4.876	5.189	30.287	34.134	21.866	42.418	12.289	39.571	20.718	20.764	26.92	39.729	60.917	34.517	40.561	47.261	32.551	33.639	35.355	33.309	60.735	54.926	10.038	9.716
Tm_0234	17	Italy	2013	13	12.7359	45.4501	2013-09-07	NA13	F	41.7	11.9	17.95	7.94	174.465	149.415	22.794	26.63	20.541	5.532	60.375	8.046	10.05	11.262	7.584	52.292	4.839	4.928	26.747	30.93	19.211	36.291	10.74	40.174	18.258	21.147	25.963	37.316	56.478	35.791	40.635	47.063	34.116	34.554	36.145	33.669	61.469	54.648	10.055	10.55
Tm_0235	17	Italy	2013	13	12.7359	45.4501	2013-09-07	NA13	F	43.7	11.4	16.81	7.08	171.84	146.773	25.065	26.951	21.953	5.442	57.115	7.426	8.791	8.429	9.253	47.953	4.194	5.493	28.514	29.962	20.231	41.399	12.812	39.616	22.517	22.691	26.403	34.526	55.665	34.596	40.001	46.19	32.705	33.152	34.414	33.54	58.383	50.613	10.218	10.7
Tm_0236	17	Italy	2013	13	12.7359	45.4501	2013-09-07	NA13	M	47.1	13.41	19.52	8.45	176.848	150.025	21.732	27.708	21.533	5.016	59.278	8.728	8.723	9.449	7.581	54.329	4.335	5.731	27.369	34.503	19	36.845	10.883	40.651	20.31	22.38	25.534	40.581	60.411	36.022	42.411	48.433	34.633	35.702	36.238	34.402	62.204	55.81	11	10.06
Tm_0237	17	Italy	2013	13	12.7359	45.4501	2013-09-07	NA13	F	43.7	13.25	17.35	7.43	172.044	144.746	23.73	27.696	19.919	5.257	55.818	7.769	8.663	8.11	8.226	50.593	5.016	4.494	27.261	29.897	18.921	39.12	12.104	39.634	22.061	21.938	25.01	35.376	56.475	33.271	39.531	44.675	33.147	32.988	33.799	32.175	57.431	53.194	10.374	10.086
Tm_0238	17	Italy	2013	13	12.7359	45.4501	2013-09-07	NA13	F	51.4	13.63	18.5	9.19	186.151	157.832	25.188	29.292	22.053	4.983	62.501	8.216	9.83	10.155	9.205	53.803	4.379	5.919	30.404	34.868	20.708	39.76	12.171	43.13	21.902	23.768	28.203	41.424	64.624	37.005	45.708	52.248	36.947	38.275	39.517	37.361	64.421	56.332	10.531	11.246
Tm_0239	17	Italy	2013	13	12.7359	45.4501	2013-09-07	NA13	F	62	13.69	19.67	8.66	191.45	161.829	26.55	29.83	23.15	6.271	61.381	8.513	9.566	9.795	7.385	54.15	5.678	5.205	31.67	35.333	24.474	46.196	14.106	45.589	21.566	27.52	29.008	42.031	65.539	38.724	46.339	52.675	37.731	38.444	39.267	37.286	63.943	56.418	10.527	10.816
Tm_0240	17	Italy	2013	13	12.7359	45.4501	2013-09-07	NA13	M	65.1	13.63	19.59	8.21	213.181	177.166	27.58	30.929	27.023	5.853	70.83	9.009	11.338	10.54	8.889	63.249	4.72	6.489	35.673	34.516	23.889	43.519	12.655	50.71	24.112	26.11	30.903	42.806	70.553	40.786	51.048	58.14	39.903	40.702	42.232	39.815	72.63	66.084	11.807	11.909
Tm_0241	17	Italy	2013	9	12.7706	44.6842	2013-09-06	NA13	F	41.2	10.62	16.28	8.01	172.513	145.703	24.987	27.564	20.496	5.438	57.549	6.646	7.939	8.743	6.182	50.109	5.517	5.183	28.478	31.162	19.164	41.651	13.059	39.672	20.69	22.824	26.369	36.025	57.382	34.04	40.297	46.364	33.187	32.95	34.499	32.888	59.741	52.166	9.435	9.275
Tm_0242	17	Italy	2013	9	12.7706	44.6842	2013-09-06	NA13	M	35.1	13.26	13.74	6.77	167.985	141.026	20.722	26.907	19.518	4.637	56.749	6.333	9.757	9.466	7.536	47.113	3.804	4.68	28.726	29.762	19.614	36.65	11.269	40.308	21.92	20.611	25.83	37.448	58.627	34.27	41.019	45.492	33.324	33.362	34.23	32.798	57.227	50.35	8.944	9.767
Tm_0243	17	Italy	2013	9	12.7706	44.6842	2013-09-06	NA13	M	37.7	12.42	14.36	7.04	170.669	146.385	23.863	25.622	19.324	5.132	58.104	7.968	8.686	8.211	8.091	51.059	4.554	4.962	28.133	32.144	20.295	41.414	11.755	38.132	20.292	19.621	25.888	36.38	56.602	33.049	39.363	45.418	30.951	32.089	33.395	31.603	60.007	52.428	10.07	10.042
Tm_0244	17	Italy	2013	9	12.7706	44.6842	2013-09-06	NA13	F	35.6	10.46	15.23	5.7	170.702	143.919	22.65	26.913	18.956	4.922	58.651	7.08	8.163	8.447	7.511	51.101	3.798	5.103	29.244	29.74	18.69	36.257	10.268	39.352	23.441	17.033	26.879	35.986	57.005	33.178	39.107	43.992	31.014	31.621	32.126	30.257	59.664	52.951	9.693	9.247
Tm_0245	17	Italy	2013	9	12.7706	44.6842	2013-09-06	NA13	M	54.3	11.29	17.46	7.64	191.031	162.901	25.601	29.866	23.109	4.659	62.99	8.433	10.72	10.575	7.939	58.65	4.656	5.398	32.413	35.705	21.709	43.736	12.702	41.567	22.628	24.085	27.506	39.545	64.233	36.333	44.555	50.404	37.066	37.389	38.45	36.477	64.867	61.037	10.951	10.649
Tm_0246	17	Italy	2013	9	12.7706	44.6842	2013-09-06	NA13	M	38.6	11.84	14.22	6.74	173.405	147.575	22.186	25.721	19.685	5.409	59.361	7.38	10.051	10.307	7.568	50.714	5.037	5.025	29.004	32.9	20.529	37.385	10.193	37.877	18.518	20.807	26.305	38.692	59.403	33.611	40.725	47.048	32.915	33.434	35.147	33.126	60.096	53.343	8.948	9.742
Tm_0247	17	Italy	2013	9	12.7706	44.6842	2013-09-06	NA13	M	69.7	14.23	19.91	8.68	210.731	176.98	27.833	31.236	26.066	5.759	70.737	8.471	11.743	11.346	8.208	62.29	4.747	5.604	34.423	38.164	23.58	47.522	13.706	50.403	27.902	27.28	32.81	43.953	68.915	40.342	48.229	54.269	39.667	39.491	40.436	38.433	72.815	64.546	10.908	10.45
Tm_0250	17	Italy	2013	15	13.0372	45.4629	2013-09-07	NA13	F	50.7	13.53	18.62	7.69	184.685	157.34	23.985	29.223	21.457	5.188	61.538	8.769	9.906	10.737	7.666	53.526	5.236	5.238	29.81	35.419	20.97	42.832	13.001	43.488	24.878	25.404	26.061	39.416	61.855	36.058	42.761	49.414	34.99	35.918	37.318	35.43	63.579	56.008	10.71	10.737
Tm_0251	17	Italy	2013	15	13.0372	45.4629	2013-09-07	NA13	F	48.4	12.26	17.62	7.64	185.193	155.686	23.065	27.51	22.046	5.58	60.561	8.414	10.596	10.23	8.455	52.431	5.227	5.288	32.744	34.861	20.376	39.48	12.176	42.205	21.83	25.128	27.559	41.185	64.596	36.989	45.391	51.544	35.673	35.991	37.617	35.115	61.886	55.307	10.204	11.05
Tm_0252	17	Italy	2013	15	13.0372	45.4629	2013-09-07	NA13	F	46.9	12	17.37	7.41	184.709	158.906	25.008	27.145	23.025	6.29	60.649	8.082	10.616	10.901	8.041	52.944	5.149	5.518	32.196	35.879	22.57	44.426	12.647	42.298	22.272	24.995	27.785	38.16	62.359	33.669	42.573	49.961	33.013	33.506	35.45	32.992	61.99	55.244	10.383	10.521
Tm_0253	17	Italy	2013	15	13.0372	45.4629	2013-09-07	NA13	M	71.9	15.22	20.08	8.48	210.21	178.213	26.928	32.705	23.136	5.085	73.481	8.665	10.286	10.647	9.185	61.532	5.185	6.626	36.972	39.73	23.873	44.103	12.833	50.219	24.053	25.538	31.076	45.878	74.015	39.168	49.911	56.903	39.731	41.117	42.337	40.529	73.857	65.825	10.908	12.022
Tm_0254	17	Italy	2013	15	13.0372	45.4629	2013-09-07	NA13	F	46.5	11.83	16.88	6.61	179.997	154.402	24.479	28.215	20.434	4.543	60.221	8.203	9.327	9.893	8.417	51.431	4.316	4.875	34.296	34.589	19.841	43.556	13.667	40.233	22.672	23.23	24.472	37.669	62.726	33.117	40.913	46.808	31.83	32.766	33.909	32.433	60.054	55.228	9.442	11.913
Tm_0255	17	Italy	2013	15	13.0372	45.4629	2013-09-07	NA13	M	48.7	10.64	17.78	6.81	185.561	156.355	23.915	28.457	20.869	5.843	64.7	8.929	8.72	9.629	8.224	55.446	4.353	6.003	29.139	33.558	19.385	37.435	11.793	42.622	21.96	25.685	27.346	40.094	62.203	36.845	44.642	50.885	36.723	37.538	38.885	35.973	67.305	56.845	11.054	10.89
Tm_0256	17	Italy	2013	15	13.0372	45.4629	2013-09-07	NA13	M	95.7	17.03	23.69	9.89	231.729	195.471	30.999	36.707	27.509	7.095	76.869	10.85	11.875	12.556	10.222	64.738	5.547	6.327	39.981	43.834	24.312	50.744	15.241	56.139	28.976	30.38	34.263	49.286	78.905	45.214	53.724	61.332	43.337	43.915	45.612	42.705	78.618	68.116	13.318	13.549
Tm_0257	17	Italy	2013	15	13.0372	45.4629	2013-09-07	NA13	F	86.2	16.05	22.23	8.63	220.976	187.318	27.198	34.85	28.267	6.311	77.278	7.912	11.8	11.48	8.239	64.27	5.87	5.555	40.996	36.977	24.547	43.567	13.564	50.942	24.057	31.254	31.475	46.614	78.003	43.42	54.257	61.111	42.907	42.781	44.543	41.624	78.363	67.393	11.277	11.072
Tm_0258	17	Italy	2013	15	13.0372	45.4629	2013-09-07	NA13	F	103.4	16.95	22.64	10.81	240.69	203.894	30.958	37.016	28.468	7.505	78.08	11.013	12.961	14.198	10.084	66.803	6.752	6.548	41.778	44.857	30.513	56.013	16.454	53.585	27.518	31.146	37.166	53.732	82.588	46.054	54.454	62.877	43.667	44.529	46.321	42.292	79.84	69.959	13.388	13.756
Tm_0259	17	Italy	2013	15	13.0372	45.4629	2013-09-07	NA13	M	108.1	19.38	24.05	10.01	244.341	206.486	27.113	36.856	28.443	6.177	83.361	13.175	14.024	14.041	12.692	70.541	5.906	6.418	45.44	44.765	24.867	45.429	12.25	59.432	28.942	30.658	35.925	52.967	86.227	46.52	58.892	66.753	46.181	47.735	49.062	46.519	85.327	74.19	15.271	14.956
Tm_0260	17	Italy	2013	15	13.0372	45.4629	2013-09-07	NA13	F	67.1	14.35	19.25	9.1	213.433	182.007	27.194	30.616	26.291	5.415	73.142	10.61	11.008	11.073	10.059	64.796	5.14	6.307	35.109	37.723	24.469	48.322	14.773	49.596	25.735	26.463	31.378	43.547	67.851	38.508	45.33	52.348	36.749	37.156	38.04	36.659	74.704	67.038	12.834	12.638
Tm_0261	17	Italy	2013	13	12.7359	45.4501	2013-09-07	NA13	F	40.1	13.9	15.02	7.5	172.836	146.123	20.521	25.315	19.932	5.107	60.465	7.912	9.1	8.832	8.411	50.214	5.019	4.489	30.871	33.634	16.869	34.578	9.169	39.367	20.113	19.881	25.763	37.961	59.788	33.061	40.75	46.612	31.806	33.397	33.907	31.978	62.007	52.409	10.397	10.077
Tm_0262	17	Italy	2013	13	12.7359	45.4501	2013-09-07	NA13	F	47.6	11.41	16.87	7.99	178.798	152.231	25.783	26.752	23.418	5.117	60.11	7.252	8.346	9.017	6.971	52.633	4.193	5.263	30.237	32.225	20.625	42.484	12.851	42.915	23.08	24.4	28.244	37.216	60.008	35.249	43.35	48.217	34.641	34.315	34.914	32.953	62.042	54.635	9.62	9.515
Tm_0263	17	Italy	2013	13	12.7359	45.4501	2013-09-07	NA13	M	42.2	12.55	16.17	7.61	173.069	148.783	21.167	29.031	19.368	5.291	56.916	8.597	10.354	10.387	9.187	49.102	3.94	5.747	31.637	31.188	19.851	37.138	11.065	35.667	20.062	21.355	25.655	37.753	61.739	34.49	41.784	46.835	33.22	33.929	34.629	32.98	58.174	51.855	11.221	10.288
Tm_0264	17	Italy	2013	13	12.7359	45.4501	2013-09-07	NA13	M	49.2	13.61	16.44	7.88	182.841	155.466	26.115	27.04	21.53	5.254	59.667	8.746	9.804	9.61	8.016	53.956	4.375	5.273	29.209	34.961	22.257	44.292	13.879	40.96	21.01	22.939	28.734	39.369	60.511	34.597	41.58	47.98	34.267	35.035	36.375	33.846	61.39	56.236	10.58	11.003
Tm_0265	17	Italy	2013	13	12.7359	45.4501	2013-09-07	NA13	M	49.1	13.32	18.13	7.2	184.026	159.378	23.199	28.783	22.231	6.005	62.32	7.79	12.441	11.779	9.303	52.512	4.866	4.325	33.68	33.092	20.691	38.018	11.094	34.574	21.44	24.393	26.786	39.771	64.883	35.862	44.876	50.65	34.987	35.843	36.705	34.564	63.411	55.924	10.641	11.373
Tm_0266	17	Italy	2013	13	12.7359	45.4501	2013-09-07	NA13	F	57.3	14.48	16.94	9.52	186.963	160.049	25.053	28.563	21.369	5.743	62.976	8.302	10.817	10.776	7.704	54.741	4.622	5.481	31.681	34.807	22.907	44.58	13.982	41.047	20.359	22.128	29.011	42.726	65.049	38.95	45.555	51.775	38.608	38.902	40.353	37.469	64.607	57.591	10.894	10.665
Tm_0267	17	Italy	2013	13	12.7359	45.4501	2013-09-07	NA13	F	53.2	13.49	18.41	7.43	190.113	161.215	22.617	30.573	19.837	6.294	62.714	8.811	11.281	11.011	8.723	55.483	5.368	5.381	34.797	37.182	24.244	39.661	10.936	46.109	23.376	24.875	31.537	45.227	69.256	37.795	45.733	52.143	37.748	38.642	40.191	37.418	64.223	58.021	11.089	10.399
Tm_0268	17	Italy	2013	13	12.7359	45.4501	2013-09-07	NA13	F	57.6	12.58	18.71	7.92	194.687	165.696	26.457	30.65	20.216	7.291	64.744	8.332	11.235	11.136	8.374	55.925	4.669	5.234	33.522	35.996	22.439	46.677	14.43	42.353	23.455	22.8	30.222	41.708	65.894	38.935	45.536	51.381	38.3	39.082	40.251	36.888	66.247	58.72	11.168	10.932
Tm_0269	17	Italy	2013	13	12.7359	45.4501	2013-09-07	NA13	F	53.5	11.094	18.78	8.54	185.298	154.601	23.369	29.499	23.044	5.037	64.644	8.956	7.107	7.592	7.935	55.345	4.827	6.054	29.837	32.064	19.641	35.381	10.462	44.302	21.633	23.059	28.239	38.556	62.308	36.623	45.12	51.284	37.702	37.819	38.634	36.837	67.304	57.292	10.497	11.274
Tm_0270	17	Italy	2013	13	12.7359	45.4501	2013-09-07	NA13	F	91	13.73	21.06	9.92	227.957	195.282	30.559	35.52	27.397	7.537	80.609	7.787	13.914	13.477	8.665	67.048	6.437	5.03	37.251	40.885	25.978	50.379	15.019	54.584	28.457	32.418	33.753	48.388	76.505	45.405	54.079	61.375	44.372	45.095	46.51	42.87	81.803	70.266	11.39	11.776
Tm_0271	17	Italy	2013	13	12.7359	45.4501	2013-09-07	NA13	M	91.6	14.63	22.03	10.76	228.114	192.527	29.647	36.031	27.681	5.749	79.838	9.09	13.526	14.37	10.534	64.655	4.811	7.046	33.935	40.095	25.209	47.807	15.154	54.356	26.902	27.813	33.991	48.727	73.832	45.995	52.548	59.579	43.767	45.14	45.062	43.96	79.844	69.684	11.714	14.091
Tm_0272	17	Italy	2013	13	12.7359	45.4501	2013-09-07	NA13	M	102.3	15.77	22.01	11.15	239.682	199.965	29.686	38.965	29.469	6.423	79.402	10.086	10.433	9.842	9.98	67.352	5.986	7.421	41.571	42.236	27.91	52.419	15.355	59.371	29.763	31.317	33.448	50.376	82.636	46.808	56.843	65.871	44.386	45.557	47.418	45.113	81.158	70.752	12.324	13.36
Tm_0273	17	Italy	2013	13	12.7359	45.4501	2013-09-07	NA13	F	94.5	16.26	21.85	10.45	234.511	197.418	29.452	35.624	28.808	6.041	82.305	9.966	10.468	9.972	11.138	70.713	5.787	6.763	39.53	40.554	23.356	48.922	14.618	53.185	27.115	28.119	34.168	48.049	77.276	44.635	53.619	61.2	44.244	44.373	45.716	42.972	84.035	73.37	13.511	12.797
Tm_0274	17	Italy	2013	23	14.3812	42.4391	2013-09-18	CA13	F	64	12.43	19	8.04	199.195	167.748	25.316	30.385	23.375	5.724	68.851	9.663	11.042	11.555	9.686	57.778	4.775	6.295	31.727	33.272	22.97	40.5	12.285	46.316	24.384	25.498	29.969	41.966	66.139	40.063	48.017	55.206	40.273	41.729	42.905	40.547	70.679	60.577	12.499	12.124
Tm_0275	17	Italy	2013	23	14.3812	42.4391	2013-09-18	CA13	M	55	13.83	17.69	8.84	194.074	164.791	27.655	28.224	22.797	5.588	66.592	6.662	12.343	13.341	7.581	54.425	4.893	5.811	30.491	35.801	21.588	44.922	13.755	44.139	24.649	24.623	30.223	40.52	62.875	36.737	44.569	52.235	36.433	37.495	39.644	37.085	67.877	57.525	9.677	10.812
Tm_0276	17	Italy	2013	23	14.3812	42.4391	2013-09-18	CA13	M	70.4	13.21	20	8.21	209.927	177.712	25.266	31.458	22.246	6.295	72.481	11.964	10.677	12.037	10.526	63.752	5.142	6.829	36.618	34.013	23.883	40.662	11.803	50.4	24.666	25.367	31.392	44.436	69.666	40.768	47.458	53.867	39.37	39.768	40.79	39.306	74.353	66.119	13.468	13.632
Tm_0277	17	Italy	2013	23	14.3812	42.4391	2013-09-18	CA13	M	46	13.54	15.81	7.82	181.482	152.87	25.05	26.197	20.717	5.427	61.992	8.075	9.422	8.733	7.935	53.311	5.696	4.778	30.063	31.376	21.596	41.114	13.196	40.035	21.688	21.522	27.276	36.748	58.528	34.337	40.785	47.556	33.571	34.802	36.069	33.978	63.496	55.46	10.888	10.369
Tm_0278	17	Italy	2013	23	14.3812	42.4391	2013-09-18	CA13	F	47	13.22	17.65	8.08	183.074	155.384	22.985	27.586	20.863	4.306	63.012	9.035	9.617	10.128	9.061	54.725	4.527	5.647	31.611	36.014	15.705	37.814	10.945	42.016	24.112	22.245	27.427	39.175	61.973	35.711	42.944	49.723	34.829	35.668	37.482	35.933	64.312	57.535	10.925	11.613
Tm_0279	17	Italy	2013	23	14.3812	42.4391	2013-09-18	CA13	F	40.6	11.46	15.78	7.21	172.036	146.489	23.664	26.132	19.826	5.738	59.609	7.136	10.337	10.223	7.959	50.06	3.769	5.815	25.067	30.826	19.549	39.078	12.325	40.012	22.334	21.053	26.194	35.776	53.674	34.014	38.866	45.39	33.015	34.424	35.433	32.452	61.229	52.644	9.846	10.134
Tm_0280	17	Italy	2013	23	14.3812	42.4391	2013-09-18	CA13	F	68.2	11.84	20.91	9.04	204.734	171.545	26.757	31.041	24.631	3.808	73.321	7.866	10.421	10.832	8.889	62.313	4.775	5.646	33.451	33.793	22.271	40.693	11.447	46.919	25.102	23.255	32.339	42.755	67.143	41.123	48.083	54.499	39.872	40.517	41.845	40.304	74.588	65.476	11.694	11.529
Tm_0281	17	Italy	2013	23	14.3812	42.4391	2013-09-18	CA13	F	101.7	16.13	22.42	10.41	236.122	197.847	28.873	36.807	28.234	7.498	78.761	9.048	13.272	13.09	8.7	67.64	6.429	6.593	43.175	42.881	25.341	49.265	14.687	56.237	29.806	31.457	35.227	51.502	81.757	48.455	56.647	64.169	46.05	47.043	48.299	44.625	80.349	71.328	12.01	12.711
Tm_0282	17	Italy	2013	23	14.3812	42.4391	2013-09-18	CA13	M	83.8	14.65	20.47	9.68	230.667	190.857	28.759	32.688	28.743	4.761	76.232	11.844	11.71	11.75	11.375	65.95	4.929	6.916	39.539	39.035	27.75	45.873	13.353	52.289	25.955	31.486	34.873	50.149	77.744	46.684	56.119	63.411	44.059	45.112	46.16	43.938	77.923	68.437	14.657	13.263
Tm_0283	17	Italy	2013	23	14.3812	42.4391	2013-09-18	CA13	F	160.7	21.35	27.13	11.58	277.894	234.454	37.193	46.195	33.774	7.667	91.01	11.311	13.482	12.977	12.025	79.252	6.69	7.748	48.757	50.957	33.644	60.592	18.057	65.337	32.56	37.969	44.063	62.642	96.866	56.853	65	72.983	52.991	53.301	54.502	51.644	93.405	82.502	14.955	15.301
Tm_0284	17	Italy	2013	23	14.3812	42.4391	2013-09-18	CA13	M	105.5	18.18	22.18	10.6	238.295	200.404	30.689	37.075	28.228	7.039	80.465	11.254	11.713	11.564	11.604	69.261	6.811	5.851	39.613	40.68	29.329	49.45	14.503	54.099	27.531	35.21	36.82	51.932	80.421	48.241	56.343	63.814	46.931	46.777	48.624	45.322	82.429	71.97	14.242	13.718
Tm_0285	17	Italy	2013	23	14.3812	42.4391	2013-09-18	CA13	F	144.5	20.23	25.08	10.48	270.851	225.927	37.388	40.725	32.864	8.179	87.904	10.08	13.287	13.535	10.681	75.234	6.467	7.706	44.493	48.713	37.991	63.319	18.808	63.963	32.918	36.713	45.932	61.143	92.345	54.417	64.558	73.096	51.799	53.124	53.98	50.55	90.437	79.073	13.705	14.573
Tm_0286	17	Italy	2013	23	14.3812	42.4391	2013-09-18	CA13	F	123.8	17.75	24.57	11.69	242.136	201.952	29.67	36.925	28.67	5.997	82.487	11.316	12.238	13.387	10.65	69.622	7.48	7.835	41.329	42.802	25.107	45.166	11.516	57.398	30.372	34.713	37.598	55.358	83.407	52.864	60.26	68.854	51.036	50.723	53.178	50.626	85.127	73.118	14.329	14.647
Tm_0287	17	Italy	2013	23	14.3812	42.4391	2013-09-18	CA13	M	108.4	18.19	22.2	10.53	238.597	200.18	30.552	35.8	26.783	7.343	80.534	9.434	12.192	11.424	8.871	68.98	6.015	7.081	45.165	46.22	28.607	54.957	15.762	52.39	29.047	30.28	37.38	53.208	83.032	46.916	55.113	63.122	44.248	44.943	46.7	44.627	82.177	72.229	12.591	12.715
Tm_0288	17	Italy	2013	12	12.5621	45.2416	2013-09-06	NA13	F	42.9	11.59	16.88	7.5	178.05	147.264	21.917	25.861	21.787	5.579	60.73	8.14	8.229	8.947	8.795	51.245	4.585	4.929	29.403	30.966	18.561	33.518	10.27	43.143	20.94	23.843	27.195	37.656	58.836	34.834	41.691	48.459	33.429	34.356	35.972	34.078	62.138	53.353	10.987	10.222
Tm_0289	17	Italy	2013	12	12.5621	45.2416	2013-09-06	NA13	M	42.2	12.99	16.52	7.45	174.58	148.769	24.799	25.915	21.657	5.65	57.69	8.284	10.223	10.461	7.762	49.755	5.008	5.084	26.889	33.434	20.917	40.697	12.299	39.532	19.711	22.844	28.508	38.385	57.605	35.172	41.216	47.735	33.713	34.362	35.659	33.609	59.384	52.391	11.087	10.214
Tm_0290	17	Italy	2013	12	12.5621	45.2416	2013-09-06	NA13	M	74.7	14.28	19.45	9.83	210.841	177.894	23.46	32.548	26.119	6.407	73.876	9.574	11.293	12.307	10.431	61.867	5.191	5.883	37.358	35.796	21.876	39.045	11.053	50.919	25.338	29.491	32.131	44.558	72.699	41.499	51.157	58.08	40.574	41.281	42.79	40.749	74.831	65.803	13.075	12.712
Tm_0291	17	Italy	2013	12	12.5621	45.2416	2013-09-06	NA13	F	76.6	14.1	20.23	9.29	214.113	181.247	28.004	32.257	27.038	6.405	72.213	8.794	10.705	9.868	10.254	61.303	6	7.301	35.774	38.796	25.577	48.636	13.674	46.608	26.086	26.961	32.462	46.343	72.199	42.354	50.585	59.56	41.123	42.832	44.564	42.523	74.346	63.72	13.767	11.96
Tm_0292	17	Italy	2013	12	12.5621	45.2416	2013-09-06	NA13	M	73.7	16.29	19.22	8.73	219.99	185.591	24.34	33.282	25.571	6.728	75.628	10.086	12.969	13.723	10.074	66.634	5.574	6.477	35.615	37.418	23.621	41.153	11.951	54.686	23.622	31.009	30.977	46.076	72.12	41.139	49.461	57.655	39.554	40.955	42.766	39.996	76.98	69.587	12.185	13.708
Tm_0293	17	Italy	2013	12	12.5621	45.2416	2013-09-06	NA13	M	51.2	11.53	16.68	7.47	192.111	160.634	23.648	27.517	25.165	5.471	64.111	7.05	11.551	10.695	8.379	56.06	6.315	6.155	30.36	33.78	21.458	41.211	13.219	43.787	25.704	29.25	28.078	38.823	61.597	36.181	44.006	53.082	35.878	37.097	39.082	36.76	64.529	59.422	10.027	10.91
Tm_0294	17	Italy	2013	12	12.5621	45.2416	2013-09-06	NA13	F	44	13.02	17.55	6.25	174.771	147.092	22.723	27.136	20.409	4.679	58.515	9.565	8.351	8.368	8.49	50.835	4.417	4.334	30.374	30.966	18.481	34.626	10.626	39.844	20.213	21.779	27.842	37.359	59.65	35.841	42.381	47.876	34.719	34.925	36.389	34.648	60.821	52.835	11.365	10.661
Tm_0295	17	Italy	2013	12	12.5621	45.2416	2013-09-06	NA13	F	49.1	12.14	16.88	5.94	183.654	155.699	23.612	28.245	21.479	5.145	59.729	8.06	10.593	9.421	8.096	54.345	5.159	5.329	34.071	34.643	21.228	43.101	12.674	40.898	22.488	25.691	27.682	39.996	63.42	36.53	42.817	49.585	34.302	35.618	36.806	35.381	61.161	57.368	10.977	10.644
Tm_0296	17	Italy	2013	12	12.5621	45.2416	2013-09-06	NA13	M	53.8	13.27	17.45	7.67	187.819	158.575	22.538	30.005	22.753	4.972	63.094	8.097	10.766	10.766	9.121	54.635	5.21	5.222	31.777	32.397	21.398	38.201	11.414	43.621	22.982	22.872	28.069	40.184	63.295	37.78	43.892	51.416	35.914	37.379	39.113	37.161	64.66	57.585	10.927	11.71
Tm_0297	17	Italy	2013	12	12.5621	45.2416	2013-09-06	NA13	F	65.9	12.49	19.76	9.31	204.275	175.77	28.277	31.189	23.092	5.668	69.061	8.54	13.493	13.061	9.179	58.114	5.511	5.596	36.15	36.002	25.168	47.733	14.081	47.305	26.112	27.838	30.644	42.47	68.14	38.978	46.01	53.587	38.098	39.001	41.086	39.082	70.724	60.934	11.321	11.332
Tm_0298	17	Italy	2013	12	12.5621	45.2416	2013-09-06	NA13	F	53.8	13.2	17.04	8.06	196.217	163.966	26.021	28.894	23.316	4.65	64.326	9.113	10.72	10.262	9.853	55.387	3.776	6.285	35.042	33.592	22.188	40.21	12.189	47.696	21.94	25.63	30.384	41.648	65.345	37.828	43.971	50.591	34.978	36.925	37.364	35.538	65.091	58.815	11.992	12.26
Tm_0299	17	Italy	2013	12	12.5621	45.2416	2013-09-06	NA13	F	45.8	11.46	16.07	7.27	180.691	153.829	24.539	26.692	22.411	6.175	58.379	7.603	11.179	11.416	7.961	51.682	4.552	5.448	30.905	32.614	20.881	42.476	13.135	42.512	22.871	26.13	26.6	37.354	59.788	34.232	41.68	47.811	34.34	34.729	35.747	32.827	60.023	53.872	10.556	9.73
Tm_0300	17	Italy	2013	12	12.5621	45.2416	2013-09-06	NA13	F	43.5	11.67	15.46	7.36	177.761	151.542	19.981	28.671	21.695	6.05	59.717	8.206	10.292	10.773	8.717	53.709	3.82	5.041	32.587	31.06	18.255	34.192	10.15	43.351	21.377	24.196	24.244	37.905	62.714	34.638	42.85	48.126	34.464	34.659	35.791	34.225	60.626	56.43	10.759	10.795
Tm_0301	17	Italy	2013	12	12.5621	45.2416	2013-09-06	NA13	F	43.8	11.73	16.81	7.23	174.384	145.712	23.948	26.576	19.279	6.133	57.788	6.711	8.344	8.034	6.683	51.028	3.938	4.2	31.309	31.235	19.448	39.85	11.642	38.871	20.881	22.543	25.72	36.961	59.261	34.557	41.014	46.136	32.626	33.777	34.52	32.134	59.876	52.758	9.295	9.536
Tm_0302	17	Italy	2013	12	12.5621	45.2416	2013-09-06	NA13	F	48.6	13.18	16.33	7.32	187.156	156.471	22.989	28.641	22.443	5.879	63.446	8.835	8.355	8.64	9	54.846	4.879	5.136	32.544	32.296	19.237	36.572	11.174	42.733	21.511	20.299	27.771	38.837	61.899	37.706	43.225	49.603	34.863	35.162	36.748	34.409	64.652	57.417	10.958	11.38
Tm_0303	17	Italy	2013	12	12.5621	45.2416	2013-09-06	NA13	M	29.9	8.93	13.44	6.59	157.183	134.635	21.2	22.598	18.486	5.138	55.054	6.992	10.387	9.264	7.993	47.471	3.496	4.814	25.528	25.765	17.865	34.677	10.353	33.602	19.197	19.06	24.46	31.675	49.646	30.887	36.049	41.368	30.939	31.539	32.459	30.525	56.662	49.078	9.036	9.484
Tm_0304	17	Italy	2013	16	13.6135	45.5706	2013-09-07	NA13	M	90.1	15.42	20.67	11.04	225.815	192.425	27.042	34.408	27.8	6.054	76.184	11.08	13.402	13.886	11.244	64.106	5.73	5.002	41.242	38.98	25.432	44.59	11.239	55.459	30.388	32.437	34.545	48.682	78.339	45.849	54.844	61.887	43.601	44.228	46.035	44.07	77.716	67.828	13.913	14.37
Tm_0305	17	Italy	2013	16	13.6135	45.5706	2013-09-07	NA13	F	175.7	20.74	27.15	13.46	286.725	243.606	33.492	44.631	33.839	8.759	100.507	12.125	14.379	14.987	12.239	87.689	6.186	6.683	53.27	51.382	29.816	57.376	15.837	69.161	34.248	40.367	40.004	61.21	99.457	59.358	70.742	78.826	55.416	56.111	58.173	54.843	102.598	91.286	16.006	15.434
Tm_0306	17	Italy	2013	16	13.6135	45.5706	2013-09-07	NA13	F	141.6	19.61	25	12.33	268.324	230.218	31.73	43.127	30.041	8.024	96.092	11.788	14.379	14.984	12.631	80.682	6.066	7.268	46.515	48.691	29.47	54.621	14.619	61.823	32.07	35.675	39.923	58.283	93.365	52.308	63.72	72.573	51.515	52.605	54.934	52.091	97.932	84.002	15.005	15.727
Tm_0307	17	Italy	2013	16	13.6135	45.5706	2013-09-07	NA13	F	76.8	14.74	20.07	9.94	211.332	180.601	25.443	32.549	26.08	6.56	71.772	8.947	13.328	13.137	8.986	61.617	4.655	6.354	36.44	39.685	23.098	45.608	12.814	50.392	26.347	28.343	30.458	46.54	73.909	42.792	52.615	59.979	42.881	44.214	46.104	43.175	73.875	64.951	12.266	12.301
Tm_0308	17	Italy	2013	16	13.6135	45.5706	2013-09-07	NA13	M	148.2	18.47	27.64	12.59	265.691	225.532	29.668	42.826	33.123	8.078	95.609	9.879	15.348	14.109	12.039	80.258	7.004	7.951	42.19	46.916	27.036	50.479	12.671	64.768	32.008	38.069	38.339	56.883	89.727	53.501	63.862	72.843	53.585	54.307	55.768	52.815	96.751	84.786	14.504	13.901
Tm_0309	17	Italy	2013	16	13.6135	45.5706	2013-09-07	NA13	M	126.6	17.59	23.84	12.56	255.049	215.414	31.046	38.259	31.289	8.854	87.671	11.546	13.118	13.696	12.53	74.612	6.01	6.953	42.685	45.953	26.707	51.812	15.518	64.191	32.276	34.913	37.236	54.575	85.303	51.369	60.8	69.435	49.361	50.711	52.496	49.204	88.144	79.393	14.686	15.66
Tm_0310	17	Italy	2013	16	13.6135	45.5706	2013-09-07	NA13	F	103.1	16.35	23.16	9.74	230.867	195.187	29.924	33.715	26.772	6.866	79.037	9.539	11.064	11.189	10.029	66.749	5.919	6.341	44.001	42.035	31.713	50.393	14.262	55.78	28.059	29.921	38.076	52.285	83.43	46.375	58.016	64.939	47.589	48.384	49.646	46.946	80.32	70.608	13.218	12.906
Tm_0311	17	Italy	2012	18	13.6126	45.5667	2012-09-10	NA12	F	62.3	13.53	18.92	8.56	203.122	171.479	23.096	32.699	24.539	5.654	70.666	9.372	9.859	9.708	9.961	60.282	4.791	6.534	33.409	34.674	24.445	40.341	11.519	48.041	23.035	27.606	29.006	44.434	70.206	39.213	47.97	55.164	39.198	40.368	41.326	39.732	71.384	63.544	11.875	12.152
Tm_0312	17	Italy	2012	18	13.6126	45.5667	2012-09-10	NA12	F	77.2	14.3	20.65	8.71	214.209	180.335	30.093	31.141	25.885	5.735	71.555	8.979	10.303	11.121	8.577	64.173	5.819	6.198	34.316	36.587	26.679	51.273	15.68	52.001	27.714	27.759	31.488	44.451	69.347	42.861	50.379	57.519	40.527	40.972	42.273	40.838	73.202	66.883	10.941	11.916
Tm_0313	17	Italy	2012	18	13.6126	45.5667	2012-09-10	NA12	F	91.6	16.19	22.64	10.62	233.723	198.567	28.605	33.946	25.7	6.961	81.35	10.148	14.121	13.102	10.777	67.689	5.56	7.012	39.304	45.85	30.133	47.046	14.483	55.824	27.256	27.829	39.065	53.281	80.471	45.421	54.693	63.411	42.822	45.026	47.109	44.916	83.003	71.095	13.528	12.506
Tm_0314	17	Italy	2012	18	13.6126	45.5667	2012-09-10	NA12	M	104.9	16.64	23.95	11.14	243.95	208.814	31.872	36.967	29.678	6.123	80.987	9.958	14.371	13.288	10.148	74.248	5.862	6.915	43.236	46.021	31.179	57.49	16.875	60.269	31.937	31.55	37.96	53.028	83.592	46.993	56.811	65.297	43.521	44.668	46.624	44.463	83.395	76.526	13.365	12.56
Tm_0315	17	Italy	2012	18	13.6126	45.5667	2012-09-10	NA12	F	110.2	15.54	24.19	10.99	251.296	212.618	32.726	38.715	31.104	5.739	87.338	11.366	12.864	13.38	11.71	73.27	5.985	7.811	38.473	46.4	27.165	53.4	14.576	56.699	30.298	36.167	36.54	53.624	83.291	48.485	58.889	68.36	48.04	49.39	51.142	49.679	89.311	76.724	14.381	14.528
Tm_0316	17	Italy	2012	18	13.6126	45.5667	2012-09-10	NA12	F	109.7	16.34	23.17	10.53	244.898	206.227	28.892	37.951	30.246	8.093	84.035	10.475	11.803	10.601	11.414	72.298	6.734	6.462	42.405	45.528	25.456	50.273	14.898	58.159	29.26	35.134	34.571	53.413	85.617	47.6	59.409	67.732	48.116	48.785	50.277	46.936	85.273	76.478	13.642	13.793
Tm_0317	17	Italy	2012	18	13.6126	45.5667	2012-09-10	NA12	F	75.3	15.15	20.22	9.4	218.064	182.935	28.502	33.604	25.726	6.091	72.71	8.829	11.111	11.514	8.973	64.096	5.406	6.535	38.401	38.764	23.95	44.148	12.923	52.38	25.456	30.447	32.314	45.454	73.798	41.992	50.711	58.564	40.295	41.032	42.996	41.272	74.802	66.405	11.566	11.647
Tm_0318	17	Italy	2012	18	13.6126	45.5667	2012-09-10	NA12	F	73	14.14	20.04	7.88	208.803	176.77	30.019	32.231	25.121	7.205	65.511	8.4	10.736	10.056	8.501	59.442	5.083	5.774	39.452	36.984	25.456	49.339	15.446	49.466	25.204	25.758	30.647	43.993	72.284	41.355	49.692	56.245	39.978	40.7	41.853	39.776	67.735	61.831	11.372	10.834
Tm_0319	17	Italy	2012	19	13.5991	45.6018	2012-09-10	NA12	M	145.6	17.76	24.32	11.98	268.676	228.879	30.325	41.76	32.517	8.146	92.078	12.468	14.093	13.603	11.707	81.239	6.871	6.763	51.71	44.547	35.422	50.393	13.484	66.403	33.087	38.473	41.384	59.178	98.064	52.298	67.219	76.297	52.775	54.621	56.349	53.213	95.437	83.958	16.17	14.608
Tm_0320	17	Italy	2012	19	13.5991	45.6018	2012-09-10	NA12	F	101.8	15.39	22.8	10.12	237.995	202.738	33.205	36.848	27.158	7.128	80.514	8.784	12.986	13.011	9.924	69.223	8.414	4.65	39.604	44.425	30.275	55.647	17.773	55.528	26.754	31.436	38.352	54.05	81.978	49.344	57.335	64.38	47.549	46.808	49.279	46.868	82.383	72.572	12.128	12.485
Tm_0321	17	Italy	2012	19	13.5991	45.6018	2012-09-10	NA12	M	142.6	16.34	26.05	10.4	267.642	224.455	30.479	43.283	33.76	9.084	91.173	12.482	12.947	14.199	12.268	77.457	6.054	9.238	44.451	45.082	27.178	49.304	12.917	67.224	34.593	42.275	36.736	55.767	90.877	51.744	63.495	73.553	52.282	53.795	55.045	51.857	92.804	81.708	15.004	16.302
Tm_0322	17	Italy	2012	19	13.5991	45.6018	2012-09-10	NA12	F	141.8	18.79	26.51	12.47	271.881	228.476	32.289	44.974	31.999	7.871	90.741	10.484	14.977	14.876	10.979	75.297	6.481	7.128	46.846	52.26	32.016	58.441	15.884	63.602	34.018	37.725	41.265	61.451	96.46	53.043	64.497	72.878	52.282	53.311	54.689	51.607	92.77	79.225	14.048	13.589
Tm_0323	17	Italy	2012	19	13.5991	45.6018	2012-09-10	NA12	M	123.4	16.6	22.63	11.06	262.213	222.396	32.528	41.558	29.378	6.606	92.021	10.473	13.838	13.491	10.549	78.574	6.819	7.36	43.7	46.981	30.587	52.811	15.78	62.038	30.025	35.028	39.285	57.622	90.236	50.766	61.463	70.047	50.637	51.564	53.302	50.905	94.249	82.223	14.111	14.402
Tm_0324	17	Italy	2012	19	13.5991	45.6018	2012-09-10	NA12	M	138.1	16.96	24.57	12.51	263.509	222.238	33.005	43.092	30.83	9.342	90.071	11.155	11.991	12.721	11.386	77.197	6.989	7.463	43.558	47.179	29.343	56.413	14.24	65.742	33.063	37.597	38.091	56.743	90.461	52.804	63.637	73.438	52.436	54.307	55.856	52.069	92.198	80.687	14.344	14.805
Tm_0325	17	Italy	2012	19	13.5991	45.6018	2012-09-10	NA12	F	143.8	17.89	26.41	11.72	269.608	226.361	29.11	41.413	35.727	7.215	94.021	10.976	14.825	13.237	12.151	77.256	5.803	7.447	44.416	53.398	28.02	51.005	13.006	67.18	33.327	40.977	40.254	60.425	94.898	52.429	66.611	75.242	53.524	53.676	55.428	52.747	95.641	80.812	14.604	13.96
Tm_0326	17	Italy	2012	19	13.5991	45.6018	2012-09-10	NA12	F	117.4	17.49	23.22	11.83	260.354	222.519	38.308	37.162	31.727	7.572	87.027	10.558	14.254	15.013	9.495	76.069	7.407	7.008	46.291	46.003	30.881	59.32	18.004	61.18	31.713	36.495	37.957	52.79	86.535	49.847	61.38	70.667	48.725	49.365	51.678	47.883	89.562	78.218	13.056	13.254
Tm_0327	17	Italy	2012	19	13.5991	45.6018	2012-09-10	NA12	F	92.1	15.2	21.83	9.86	241.402	204.585	33.289	36.309	26.289	6.23	83.412	10.04	11.682	11.327	9.699	69.589	6.388	7.418	37.244	54.174	25.809	59.74	16.806	54.146	28.007	30.594	43.452	56.391	80.971	47.148	54.298	63.105	45.17	46.53	48.606	46.732	85.276	72.233	13.044	11.768
Tm_0328	17	Italy	2012	19	13.5991	45.6018	2012-09-10	NA12	F	127.1	17.44	26.73	10.46	256.319	218.385	33.315	42.699	29.339	8.646	87.098	9.492	13.334	13.572	9.791	73.453	6.587	6.978	42.235	50.03	31.959	57.521	15.912	66.045	31.742	34.718	41.81	58.552	90.164	52.288	61.775	70.511	51.685	53.138	54.66	51.534	87.608	78.815	12.823	14.226
Tm_0329	17	Italy	2012	20	13.0341	45.4645	2012-09-10	NA12	F	52.1	12.43	16.83	8.73	189.203	159.006	22.196	27.784	23.979	5.117	64.076	8.668	10.811	10.899	8.729	57.069	4.909	6.01	32.318	29.69	20.691	34.816	6.942	41.367	22.152	24.648	27.495	39.693	64.158	36.688	45.922	52.947	36.741	37.426	38.812	36.872	65.534	59.454	11.041	10.844
Tm_0330	17	Italy	2012	20	13.0341	45.4645	2012-09-10	NA12	F	62.6	16.15	19.92	9.09	200.374	170.583	26.121	32.262	24.685	4.741	64.301	8.422	10.996	11.068	8.458	59.329	4.716	6.196	37.602	35.095	24.663	47.455	13.958	45.123	23.107	28.263	28.141	41.906	69.987	38.697	46.871	52.908	37.888	38.041	38.659	37.288	65.797	61.795	10.805	10.488
Tm_0331	17	Italy	2012	20	13.0341	45.4645	2012-09-10	NA12	F	54.2	14.19	18.92	8.56	196.455	165.85	21.878	29.371	22.441	5.376	66.925	9.638	12.41	13.199	9.164	56.53	4.231	5.914	31.928	40.11	22.034	38.237	11.35	46.743	21.719	24.149	30.215	44.138	67.452	37.466	46.195	52.899	37.356	38.601	40.044	38.54	68.258	59.431	11.627	12.066
Tm_0332	17	Italy	2012	20	13.0341	45.4645	2012-09-10	NA12	F	83.2	15.87	21.77	8.67	217.682	185.305	31.37	33.697	28.78	6.509	72.208	7.988	9.738	9.106	9.119	61.757	5.881	5.366	41.278	38.286	26.929	52.06	16.362	51.456	27.329	32.665	33.214	45.729	75.834	44.416	53.582	60.65	41.849	42.927	43.918	41.846	73.975	64.61	11.411	10.944
Tm_0333	17	Italy	2012	20	13.0341	45.4645	2012-09-10	NA12	M	68.7	14.08	19.63	9.09	210.852	177.489	25.131	32.953	26.399	6.078	72.999	8.664	10.579	10.782	8.829	61.651	5.931	5.153	38.642	34.811	22.271	41.296	12.564	52.188	25.51	27.757	29.591	42.265	72.721	39.932	50.844	58.465	38.659	39.127	41.692	39.594	74.759	64.46	11.426	11.54
Tm_0334	17	Italy	2012	20	13.0341	45.4645	2012-09-10	NA12	M	59	14.62	18.31	8.8	193.263	163.777	26.554	32.125	22.117	5.591	63.93	8.537	9.298	9.584	8.107	53.976	4.295	4.42	36.557	35.053	22.305	44.914	14.851	43.081	23.533	25.09	28.198	40.53	68.624	38.59	47.15	52.73	37.941	38.512	39.853	37.002	65.2	56.809	10.175	10.496
Tm_0335	17	Italy	2012	20	13.0341	45.4645	2012-09-10	NA12	M	74.7	15.99	19.44	8.88	220.926	185.309	28.067	32.736	27.352	7.148	73.664	9.015	11.907	11.662	8.381	65.944	6.819	5.619	35.784	39.242	24.174	45.105	13.058	52.259	26.112	30.909	33.252	46.1	73.156	41.487	51.001	58.675	40.987	40.956	43.142	40.82	76.049	68.272	11.222	11.347
Tm_0336	17	Italy	2012	20	13.0341	45.4645	2012-09-10	NA12	M	52.5	13.08	17.18	8.31	188.769	161.978	25.109	28.537	21.409	4.298	64.566	8.757	11.37	9.833	9.838	56.602	6.095	5.22	30.651	35.922	21.959	44.079	13.772	41.67	22.553	23.595	27.341	41.745	63.123	38.125	44.24	50.514	36.821	37.132	38.426	36.994	66.129	58.986	11.739	11.451
Tm_0337	17	Italy	2012	20	13.0341	45.4645	2012-09-10	NA12	F	66.7	12.71	18.95	9.85	209.405	175.873	25.246	34.17	23.926	6.397	69.462	8.745	11.859	10.943	8.865	60.356	5.124	5.738	33.841	42.428	22.005	42.92	11.607	49.505	24.769	29.301	31.445	47.154	72.796	40.615	49.191	55.637	40.255	40.842	42.132	39.988	71.753	62.274	11.008	10.692
Tm_0338	17	Italy	2012	20	13.0341	45.4645	2012-09-10	NA12	F	86.4	16.04	22.35	10.02	224.653	190.528	31.834	33.319	26.728	5.749	78.477	7.869	12.157	12.444	9.086	67.971	5.447	6.235	33.072	41.339	25.905	51.238	15.181	52.315	26.604	27.997	34.658	48.178	72.321	44.024	51.502	59.44	41.796	42.771	44.633	43.116	79.281	71.208	10.629	11.609
Tm_0339	17	Italy	2012	20	13.0341	45.4645	2012-09-10	NA12	F	87.5	15.16	22.14	8.9	225.128	189.751	25.786	36.227	27.203	6.939	79.526	9.216	10.632	9.805	9.777	68.493	5.427	7.449	38.862	38.315	23.766	43.039	12.263	56.843	26.363	31.592	31.251	47.689	77.732	43.5	53.612	61.96	43.273	44.695	46.292	43.513	80.802	71.666	12.26	12.292
Tm_0340	17	Italy	2012	20	13.0341	45.4645	2012-09-10	NA12	M	111.3	16.48	23.25	12.26	250.01	212.764	32.758	37.936	32.495	7.128	82.259	10.201	13.927	15.131	10.283	72.347	5.505	7.138	41.826	44.402	29.449	57.707	15.614	60.667	29.495	34.044	36.071	51.581	82.53	46.654	56.375	64.953	44.469	45.383	46.742	44.861	83.649	75.533	12.514	13.816
Tm_0341	17	Italy	2012	20	13.0341	45.4645	2012-09-10	NA12	F	151.2	18.68	27.16	12.97	267.632	223.027	30.239	42.424	32.525	7.818	93.218	9.653	14.375	13.741	10.194	78.135	5.168	8.249	45.412	49.054	27.287	50.669	14.351	65.929	31.524	34.398	38.127	58.007	92.479	52.286	63.978	73.289	52.041	54.081	55.303	52.955	94.84	81.473	13.517	13.258
Tm_0342	17	Italy	2012	20	13.0341	45.4645	2012-09-10	NA12	M	110.2	17.19	24.24	9.8	254.56	214.276	30.902	40.432	29.15	8.114	90.185	10.354	13.107	13.422	10.045	76.032	7.289	6.301	38.789	45.733	26.441	51.904	15.025	58.981	27.962	33.245	35.47	53.56	82.977	48.87	57.297	66.474	46.348	46.886	49.94	47.812	91.788	78.933	12.301	12.997
Tm_0343	17	Italy	2012	20	13.0341	45.4645	2012-09-10	NA12	F	82.8	16.79	20.89	9.14	224.25	190.004	28.234	36.048	26.105	7.654	75.671	9.212	11.052	10.548	9.792	67.235	5.741	6.418	36.069	42.109	26.449	49.793	15.073	52.645	26.387	26.372	33.028	48.649	75.293	43.023	50.739	58.785	41.052	41.939	43.94	41.641	77.603	70.038	12.718	12.166
Tm_0344	17	Italy	2012	18	13.6126	45.5667	2012-09-10	NA12	F	41.8	10.51	16.84	7.46	173.178	145.877	22.081	27.393	21.845	3.75	60.606	7.246	8.859	8.165	7.859	51.899	4.083	5.006	29.187	29.831	17.342	33.07	9.826	39.164	21.302	22.011	24.984	36.477	58.983	33.887	41.537	47.808	34.033	34.72	36.087	34.943	62.129	54.98	9.839	10.571
Tm_0345	17	Italy	2012	18	13.6126	45.5667	2012-09-10	NA12	F	44.3	12.4	17	7.66	175.361	149.602	23.195	27.286	20.725	5.993	60.031	7.198	10.473	9.208	8.215	51.403	4.337	5.843	28.269	30.376	20.711	40.415	12.015	40.09	21.884	23.846	24.853	36.782	58.628	34.667	42.253	48.88	35.382	36.156	37.609	35.195	60.807	54.435	10.186	10.152
Tm_0346	17	Italy	2012	18	13.6126	45.5667	2012-09-10	NA12	F	46.6	10.39	17.16	7.82	187.711	160.2	23.059	27.819	23.893	5.156	64.706	8.857	10.789	10.649	9.547	56.619	3.678	5.629	32.172	31.598	21.507	36.414	10.093	41.901	22.74	23.89	27.021	39.898	62.68	38.141	44.913	50.765	35.96	37.064	37.525	35.056	66.148	58.544	11.264	10.99
Tm_0347	17	Italy	2012	18	13.6126	45.5667	2012-09-10	NA12	M	38.6	11.5	16.85	7.54	168.767	143.273	24.345	25.809	21.252	5.577	55.6	6.875	7.812	8.107	6.797	50.803	4.534	4.844	28.518	29.558	20.224	40.419	11.794	38.217	22.223	24.397	25.549	35.124	56.438	33.332	40.173	46.194	32.921	33.479	34.713	32.392	57.585	52.479	9.491	9.027
Tm_0348	17	Italy	2012	18	13.6126	45.5667	2012-09-10	NA12	F	38.2	11.98	14.79	7.59	168.616	141.397	19.063	26.996	21	6.077	58.86	7.44	7.955	8.073	8.418	50.657	3.744	6.056	26.19	28.85	17.433	33.262	9.853	37.944	18.835	22.164	24.227	36.719	56.637	34.691	41.052	46.676	33.219	33.504	34.639	32.902	60.412	52.254	10.123	9.294
Tm_0349	17	Italy	2012	18	13.6126	45.5667	2012-09-10	NA12	F	46.5	12.4	18	7	171.301	143.935	22.528	29.016	19.41	5.973	59.645	5.438	6.881	7.135	6.051	51.59	3.882	4.977	28.349	32.259	18.102	40.262	11.908	38.998	21.563	20.808	24.935	36.484	58.658	34.779	41.368	46.627	34.46	35.618	36.13	33.322	59.952	54.44	7.965	9.033
Tm_0350	17	Italy	2012	18	13.6126	45.5667	2012-09-10	NA12	I	30.1	9.92	15.73	6.31	153.737	128.516	18.639	22.795	18.501	3.51	52.584	6.963	7.551	7.464	6.955	45.683	4.066	4.938	23.602	28.812	18.199	32.147	9.409	34.718	17.784	18.897	23.379	34.985	52.395	30.685	37.192	42.262	30.666	30.323	31.838	30.944	53.641	47.702	8.997	8.828
Tm_0351	17	Italy	2012	18	13.6126	45.5667	2012-09-10	NA12	F	66.3	15.37	19.62	8.75	202.984	172.091	25.041	31.843	25.178	5.505	67.423	9.389	11.157	10.991	8.532	60.263	5.101	5.712	35.145	36.33	22.665	43.986	12.856	45.009	24.221	27.474	28.854	42.483	68.687	38.406	46.598	54.185	36.917	37.841	39.387	37.34	69.209	62.87	11.224	11.299
Tm_0352	17	Italy	2012	18	13.6126	45.5667	2012-09-10	NA12	F	33.3	10.03	16.6	6.71	161.248	135.311	20.129	25.621	18.243	6.354	54.21	7.657	7.763	8.993	6.72	47.094	3.835	4.927	26.576	28.358	18.043	32.608	9.096	35.496	18.849	20.356	23.855	35.481	55.461	32.509	39.207	44.695	32.805	33.733	34.776	32.875	55.373	49.613	9.395	9.481
Tm_0353	17	Italy	2012	18	13.6126	45.5667	2012-09-10	NA12	M	66.8	14.9	19.16	7.52	201.873	170.006	25.191	31.247	25.754	6.362	67.894	8.559	9.85	9.638	8.438	60.718	4.542	5.705	35.031	35.346	23.396	43.913	13.054	46.861	24.17	27.311	28.88	41.955	68.631	40.757	49.615	56.416	40.506	41.725	42.811	40.7	70.162	63.268	11.724	10.855
Tm_0354	17	Italy	2012	18	13.6126	45.5667	2012-09-10	NA12	M	71.6	15.02	19.74	8.1	213.214	179.822	28.168	32.624	26.974	6.171	71.801	9.473	10.203	10.005	9.705	65.14	5.615	5.7	34.844	36.212	24.299	43.772	13.08	48.632	26.285	31.246	30.951	44.286	70.081	41.809	49.739	56.257	41.048	41.149	42.126	40.944	73.509	67.37	12.394	11.703
Tm_0355	17	Italy	2012	18	13.6126	45.5667	2012-09-10	NA12	M	103.4	15.53	22.31	10.97	246.203	205.402	32.742	36.298	30.362	7.31	79.91	10.787	11.831	11.665	10.492	68.64	6.807	7.06	40.507	47.712	29.632	56.384	16.984	58.785	30.197	33.644	38.901	52.375	81.982	46.114	56.218	65.147	45.823	46.201	48.092	45.04	81.66	71.874	13.862	13.059
Tm_0356	17	Italy	2012	18	13.6126	45.5667	2012-09-10	NA12	M	77.1	15.01	19.4	8.94	212.512	178.602	25.813	32.844	25.719	6.856	74.931	9.05	9.34	9.655	7.982	66.207	5.981	5.299	36.174	35.533	22.255	41.378	11.584	48.87	24.715	20.098	30.389	44.145	71.377	42.129	50.969	58.451	41.66	42.107	44.469	41.849	78.186	67.039	11.567	10.086
Tm_0357	17	Italy	2012	18	13.6126	45.5667	2012-09-10	NA12	F	64.1	14.63	21.21	7.88	193.709	165.893	25.479	29.464	23.957	5.93	67.252	7.926	10.425	9.744	8.204	58.912	4.971	6.024	32.461	34.584	19.782	41.849	12.374	44.489	24.62	26.63	28.468	40.936	65.368	37.624	45.871	53.361	37.613	38.636	40.235	37.587	68.744	61.573	10.513	10.474
Tm_0358	17	Italy	2012	18	13.6126	45.5667	2012-09-10	NA12	M	76	13.89	21.31	9.13	213.211	178.465	27.641	33.724	24.592	7.408	72.59	8.742	9.286	9.857	8.317	65.021	5.674	6.567	34.604	37.357	22.056	43.142	13.222	50.385	24.998	28.459	30.843	44.819	70.634	42.581	49.766	57.492	41.048	42.203	43.693	41.298	74.793	66.921	11.931	10.36
Tm_0359	17	Italy	2012	13	12.5649	44.8297	2012-09-08	NA12	M	85.1	17.19	22.48	10.41	229.376	190.462	31.813	34.34	26.607	5.115	75.478	10.369	10.599	9.86	10.326	65.578	5.658	6.736	34.836	45.447	31.718	51.096	14.393	54.649	26.036	27.99	40.095	53.587	77.781	47.446	54.963	61.724	46.111	46.362	47.483	45.45	77.763	68.579	14.114	12.797
Tm_0360	17	Italy	2012	13	12.5649	44.8297	2012-09-08	NA12	M	73.1	16.05	20.28	9.38	217.722	183.052	30.597	33.212	25.366	5.019	73.689	8.774	10.459	9.353	8.87	65.078	4.932	5.696	37.487	39.831	24.281	50.185	14.912	47.992	26.233	26.518	32.35	45.386	72.624	42.368	50.252	56.609	40.393	40.781	42.137	40.759	75.84	67.115	12.376	10.637
Tm_0361	17	Italy	2012	13	12.5649	44.8297	2012-09-08	NA12	F	68.7	14.39	18.35	9.06	216.944	181.779	28.362	33.765	26.369	5.015	70.864	9.524	10.736	10.033	9.006	63.979	5.188	6.14	38.69	36.76	27.612	47.228	14.549	42.879	25.571	28.657	31.971	46.017	74.612	40.89	49.854	57.651	38.438	39.547	41.211	39.341	73.293	65.932	12.543	10.585
Tm_0362	17	Italy	2012	13	12.5649	44.8297	2012-09-08	NA12	F	83.7	17.37	21.24	9.25	228.252	192.428	31.019	35.019	28.27	6.444	73.513	10.374	11.43	11.009	10.269	64.25	5.995	5.495	39.464	42.589	27.47	54.06	15.927	55.22	28.258	28.009	34.205	49.458	78.192	44.095	53.627	60.463	41.805	41.937	43.687	41.012	75.006	66.753	12.642	13.106
Tm_0363	17	Italy	2012	13	12.5649	44.8297	2012-09-08	NA12	F	65.8	13.12	20.49	9.83	204.673	174.082	26.773	32.805	24.195	5.717	68.938	8.882	11.446	10.872	9.698	56.371	5.316	5.832	34.982	38.312	22.577	43.816	13.593	47.14	22.773	26.774	31.016	45.616	70.795	42.002	48.682	55.837	38.986	39.952	41.508	39.05	70.518	59.163	12.07	11.085
Tm_0364	17	Italy	2012	13	12.5649	44.8297	2012-09-08	NA12	F	87.9	16.83	21.67	9.86	225.462	183.608	30.525	34.693	26.666	4.861	72.967	10.658	8.865	7.945	10.139	63.781	4.936	6.798	36.41	41.194	27.01	50.684	15.551	53.953	26.843	27.55	35.824	49.176	74.495	46.403	52.588	59.568	43.112	43.383	44.79	43.635	75.785	65.801	13.457	12.629
Tm_0365	17	Italy	2012	13	12.5649	44.8297	2012-09-08	NA12	M	77.9	14.41	20.27	8.65	230.364	192.134	32.426	31.196	27.565	5.89	79.477	8.705	12.621	11.861	9.836	66.69	5.295	6.242	35.123	39.731	27.138	48.145	14.734	51.811	26.854	29.675	35.271	47.745	73.342	43.525	52.731	60.065	42.936	43.043	45.209	42.557	80.684	69.917	12.136	11.584
Tm_0366	17	Italy	2012	13	12.5649	44.8297	2012-09-08	NA12	F	87.3	16.35	21.41	10.46	232.281	196.843	31.422	35.998	27.72	7.266	76.772	10.106	13.387	14.351	9.477	66.888	5.631	6.493	36.81	42.508	25.234	51.998	15.123	56.097	28.166	29.438	33.703	48.656	75.6	46.185	53.361	61.019	42.15	43.076	44.473	42.723	78.668	69.836	12.415	13.264
Tm_0367	17	Italy	2012	13	12.5649	44.8297	2012-09-08	NA12	M	76.2	14.37	20.22	9.16	214.175	179.27	26.952	34.218	24.899	5.819	76.159	9.816	11.032	10.529	10.319	64.138	4.859	6.07	33.828	34.225	24.459	40.198	11.812	51.872	27.081	31.738	31.101	44.671	70.179	43.571	50.767	58.143	41.366	42.621	44.446	42.661	77.954	66.999	12.961	12.763
Tm_0368	17	Italy	2012	13	12.5649	44.8297	2012-09-08	NA12	M	75.2	15.21	20.75	8.66	216.413	182.425	29.997	32.852	23.225	6.396	73.608	8.677	11.406	10.94	9.119	64.351	5.56	5.214	33.457	40.086	26.078	50.842	14.271	50.729	25.448	25.513	32.765	47.315	70.628	43.557	49.65	56.241	42.178	43.102	44.389	41.767	75.17	67.303	11.673	11.305
Tm_0369	17	Italy	2012	29	14.1112	42.729	2012-09-18	CA12	M	77.2	14.81	21.13	9.69	214.088	178.847	27.127	32.772	25.539	4.543	73.379	8.348	11.814	12.03	8.359	65.555	4.529	7.094	34.686	35.624	24.405	44.278	12.715	50.751	27.121	25.049	31.955	45.43	70.905	43.983	51.592	57.798	43.992	43.74	44.701	43.87	75.228	68.248	11.49	11.565
Tm_0370	17	Italy	2012	29	14.1112	42.729	2012-09-18	CA12	F	64.3	14.52	18.75	8.72	200.614	169.745	26.544	29.738	24.143	4.696	67.906	7.573	11.907	11.074	8.326	60.291	5.566	4.984	35.699	34.673	25.396	45.008	13.681	46.59	25.395	25.878	29.555	43.11	68.108	39.356	46.934	53.844	38.914	39.228	41.014	39.583	69.245	63.258	10.159	10.781
Tm_0371	17	Italy	2012	29	14.1112	42.729	2012-09-18	CA12	M	66.7	14.44	19.65	9.18	195.462	165.119	23.7	32.714	23.794	5.121	66.028	8.986	11.041	10.838	9.658	57.651	4.828	5.863	32.758	31.945	21.735	37.227	10.604	48.698	24.814	25.382	29.473	42.338	67.101	41.931	48.589	54.967	41.19	41.863	42.976	40.974	68.087	60.254	12.2	11.529
Tm_0372	17	Italy	2012	29	14.1112	42.729	2012-09-18	CA12	F	62.1	12.8	18.66	8.3	201.382	171.377	28.61	29.565	21.827	5.06	69.318	7.485	12.593	11.859	8.277	57.811	4.519	6.328	35.184	36.877	24.877	47.903	14.508	45.258	23.153	22.99	31.038	42.201	67.004	39.233	46.468	52.704	37.602	37.896	39.34	37.965	69.658	61.658	10.65	10.538
Tm_0373	17	Italy	2012	29	14.1112	42.729	2012-09-18	CA12	F	58	12.59	19.34	9.15	198.622	166.442	24.502	29.03	23.114	5.632	65.599	9.322	11.374	11.742	9.317	57.635	4.259	6.199	36.412	33.893	22.723	39.68	10.884	45.377	22.72	26.307	28.496	41.055	67.228	38.083	46.547	52.933	37.266	37.739	39.173	37.049	67.205	60.558	12.234	11.796
Tm_0374	17	Italy	2012	29	14.1112	42.729	2012-09-18	CA12	M	70.2	16.92	19.15	9.36	205.244	171.304	28.902	31.146	24.483	6.512	66.19	7.674	10.282	9.438	7.902	59.997	5.175	5.343	35.363	36.858	24.139	47.067	14.051	49.099	25.919	26.781	32.177	43.827	69.132	41.738	49.175	55.167	40.282	40.294	41.51	38.836	68.559	62.025	10.621	10.078
Tm_0375	17	Italy	2012	29	14.1112	42.729	2012-09-18	CA12	F	59.5	15.66	19.63	8.16	202.232	169.662	25.391	30.324	24.538	6.344	68.539	9.11	10.09	10.483	9.457	59.848	4.256	5.983	33.26	36.434	21.954	40.428	12.23	46.836	23.548	25.146	30.579	43.343	66.812	39.697	46.297	53.362	36.423	37.779	39.18	36.891	69.368	62.683	11.368	11.992
Tm_0376	17	Italy	2012	29	14.1112	42.729	2012-09-18	CA12	F	59.9	15.05	19.39	8.57	198.144	164.881	23.833	31.261	23.197	4.683	66.299	8.497	8.812	9.052	7.593	59.8	4.512	5.566	37.583	35.425	22.013	43.36	13.438	46.18	25.26	24.524	26.496	40.401	68.782	37.813	46.646	52.604	36.796	37.202	38.433	37.013	67.881	62.253	10.104	10.696
Tm_0377	17	Italy	2012	29	14.1112	42.729	2012-09-18	CA12	F	68.9	14.81	19.42	8.32	199.83	167.831	25.447	30.361	26.385	4.696	68.443	7.567	10.496	10.095	7.907	58.645	4.783	6.184	31.466	38.338	21.31	40.793	12.177	45.816	22.697	27.119	30.305	45.577	68.641	42.455	50.331	57.377	41.906	42.518	43.736	42.454	70.602	62.011	10.333	11.234
Tm_0378	17	Italy	2012	29	14.1112	42.729	2012-09-18	CA12	M	73.9	13.73	21.43	8.25	209.42	175.73	27.505	31.879	24.846	5.403	69.238	9.467	11.44	11.338	8.902	60.997	5.238	5.858	34.976	37.281	23.949	46.51	13.676	47.401	25.957	26.881	29.203	44.205	70.038	41.025	49.222	56.623	40.642	41.94	43.281	41.089	71.637	63.802	12.64	11.892
Tm_0379	17	Italy	2012	29	14.1112	42.729	2012-09-18	CA12	F	70.2	14.56	20.18	9.17	216.088	181.864	28.123	31.173	27.948	6.029	73.043	9.621	10.487	10.581	9.647	62.941	5.618	7.166	36.094	34.263	25.645	45.007	12.992	49.365	27.452	28.779	31.077	43.652	70.504	41.395	50.755	58.596	39.963	41.372	42.103	39.95	75.4	64.917	12.039	11.598
Tm_0380	17	Italy	2012	29	14.1112	42.729	2012-09-18	CA12	M	125.6	15.82	25.68	10.73	250.831	215.721	34.816	39.84	32.239	6.908	85.248	9.436	13.575	12.647	9.664	73.503	6.303	7.424	45.791	42.875	29.448	56.764	17.172	57.384	30.097	32.818	37.679	52.648	86.476	50.889	60.492	69.708	48.217	49.714	51.172	48.686	87.53	76.607	12.659	13.095
Tm_0381	17	Italy	2012	29	14.1112	42.729	2012-09-18	CA12	F	54.6	13.74	17.51	6.88	194.268	160.795	24.617	29.605	23.652	4.862	64.808	8.002	10.528	9.625	9.623	56.142	4.998	6.069	31.424	31.858	22.204	37.501	11.757	48.999	23.973	26.732	29.236	40.637	63.296	38.798	45.076	51.902	37.845	37.927	39.185	37.518	65.991	59.702	11.524	11.943
Tm_0382	17	Italy	2012	29	14.1112	42.729	2012-09-18	CA12	F	68.3	13.42	19.87	9.13	206.231	168.288	29.125	29.298	24.879	4.438	66.737	8.653	8.457	7.663	8.812	58.943	4.713	5.833	34.214	39.445	22.403	48.978	14.136	46.484	22.473	24.988	31.632	44.321	67.786	40.731	47.622	53.561	39.322	39.302	40.097	39.086	68.151	61.768	11.381	11.71
Tm_0383	17	Italy	2012	29	14.1112	42.729	2012-09-18	CA12	M	67.8	13.44	20.31	8.73	212.317	176.416	27.638	31.77	25.405	5.733	71.781	6.995	10.784	11.217	6.765	62.357	5.062	6.011	36.929	36.471	22.815	45.235	12.729	50.746	26.608	28.947	30.269	43.381	69.89	40.357	47.597	55.585	37.246	38.494	40.606	38.548	73.764	64.71	10.187	10.148
Tm_0384	17	Italy	2012	13	12.5649	44.8297	2012-09-08	NA12	M	83.8	14.96	21.38	8.03	228.702	189.571	25.902	38.456	25.487	7.754	75.406	10.591	10.032	10.296	10.229	67.303	6.498	4.856	41.032	39.541	25.1	45.719	13.166	55.571	29.533	32.287	32.635	48.471	80.668	44.706	54.844	61.314	44.545	44.484	46.551	43.434	77.031	70.363	13.134	12.512
Tm_0385	17	Italy	2012	13	12.5649	44.8297	2012-09-08	NA12	F	158	20	28.13	11.65	277.566	234.809	36.601	44.126	33.363	7.391	93.832	10.997	14.833	14.575	10.303	81.202	7.188	7.377	48.761	48.27	32.856	60.112	17.469	69.458	32.304	33.363	40.521	58.851	93.596	56.991	65.37	74.855	51.195	52.39	54.598	52.215	96.261	84.353	14.412	14.639
Tm_0386	17	Italy	2012	13	12.5649	44.8297	2012-09-08	NA12	M	94.5	16.92	23.53	10.31	234.76	195.572	31.562	35.544	26.605	5.486	80.233	9.537	11.375	11.324	10.592	69.345	6.173	7.032	39.992	42.389	23.244	45.488	13.26	59.392	29.478	33.327	34.412	49.171	79.472	45.655	56.341	64.633	45.651	46.422	48.84	46.915	81.728	72.396	12.601	12.385
Tm_0387	17	Italy	2012	13	12.5649	44.8297	2012-09-08	NA12	F	150.2	17.32	26.59	11.25	269.215	225.833	36.886	36.745	32.316	8.338	97.791	9.194	13.046	13.17	10.421	79.964	6.444	7.434	45.868	49.162	26.445	52.9	14.1	62.569	33.853	41.167	40.656	55.853	87.358	52.378	62.325	71.87	50.201	52.113	53.669	51.195	98.576	84.36	12.827	14.44
Tm_0388	17	Italy	2012	13	12.5649	44.8297	2012-09-08	NA12	F	73.9	16.97	20.12	9.09	224.372	189.059	27.885	34.47	26.914	6.381	72.906	11.169	12.693	13.171	10.087	65.174	5.913	6.069	35.346	42.979	26.532	45.723	12.454	52.825	27.668	28.423	34.411	49.268	75.066	43.002	51.441	58.918	39.593	40.108	41.948	40.038	75.556	67.169	13.704	12.495
Tm_0389	17	Italy	2012	13	12.5649	44.8297	2012-09-08	NA12	M	153.4	19.91	25.5	11.27	277.784	235.848	34.999	45.173	32.176	8.435	98.627	10.183	13.872	13.502	10	87.522	6.623	7.416	46.373	49.397	33.454	57.428	17.028	63.439	34.426	37.147	44.081	61.125	95.045	56.214	65.268	74.461	52.405	53.476	55.658	53.215	101.239	89.824	14.096	13.418
Tm_0390	17	Italy	2012	13	12.5649	44.8297	2012-09-08	NA12	I	99.7	16.62	22.1	9.99	244.857	204.269	31.76	38.361	29.792	6.457	81.616	11.494	11.891	12.615	9.555	70.263	6.406	6.999	42.611	41.922	26.901	49.624	15.17	57.298	29.598	35.377	35.188	52.077	82.725	51.509	59.657	68.394	48.629	50.287	51.557	49.426	84.674	73.164	13.065	14.171
Tm_0391	17	Italy	2012	13	12.5649	44.8297	2012-09-08	NA12	I	156.2	17.23	26.39	12.35	281.785	237.527	37.541	43.571	35.331	9.821	98.197	9.636	14.685	14.226	11.673	79.897	6.996	7.826	45.286	51.432	29.97	58.952	15.844	65.438	34.931	42.608	39.954	60.613	95.413	55.368	67.926	78.549	54.374	56.014	58.652	54.026	99.328	84.743	13.889	15.183
Tm_0392	17	Italy	2012	13	12.5649	44.8297	2012-09-08	NA12	F	116.3	18.58	24.65	11.1	255.219	217.432	28.296	40.658	28.269	8.798	88.902	9.795	16.425	15.93	10.09	77.859	6.522	6.962	43.49	49.079	28.402	50.199	13.915	60.446	28.9	38.179	38.764	57.339	90.128	49.564	61.429	69.111	49.829	50.059	52.282	49.035	90.758	80.674	13.621	12.657
Tm_0393	17	Italy	2012	13	12.5649	44.8297	2012-09-08	NA12	F	170.3	17.97	26.3	11.55	269.054	229.389	35.783	41.59	35.03	7.188	91.285	8.977	15.534	14.461	10.219	77.934	8.196	6.055	50.464	51.313	27.22	58.46	17.022	65.561	33.162	38.238	37.777	58.994	95.06	57.194	68.687	76.893	54.458	54.627	56.602	54.149	92.634	82.375	13.221	13.713
Tm_0394	17	Italy	2012	34	14.7428	42.2827	2012-09-21	CA12	M	119.2	16.5	24.3	11.22	246.847	205.95	31.844	37.375	27.644	5.812	83.39	10.658	12.486	10.866	11.218	72.991	6.61	7.457	42.777	43.826	29.047	51.768	15.793	55.634	28.806	32.73	38.018	54.016	84.091	49.399	58.536	67.341	47.82	48.793	51.239	49.187	85.876	76.512	14.218	13.604
Tm_0395	17	Italy	2012	34	14.7428	42.2827	2012-09-21	CA12	M	142	19.27	25.98	10.75	273.144	231.456	34.258	41.757	33.171	7.725	94.46	11.797	13.001	12.998	12.233	83.443	6.512	6.61	44.983	53.145	30.661	58.529	16.445	62.797	31.505	37.161	40.888	59.579	92.894	53.149	64.266	72.165	49.925	50.458	52.059	49.518	95.907	86.611	14.342	15.393
Tm_0396	17	Italy	2012	34	14.7428	42.2827	2012-09-21	CA12	M	115.7	20.79	23.54	11.16	238.591	202.226	30.219	37.969	27.337	6.814	82.415	11.13	11.999	11.5	10.516	70.19	6.313	5.682	41.587	45.717	25.419	49.587	13.115	54.82	26.393	31.188	35.658	53.992	84.475	50.328	59.911	66.71	49.309	49.637	51.297	49.018	84.326	73.523	13.869	13.26
Tm_0397	17	Italy	2012	34	14.7428	42.2827	2012-09-21	CA12	M	108.6	18.05	23.82	10.5	236.105	197.608	29.085	35.92	28.446	6.56	78.046	10.347	11.604	11.776	9.006	68.501	5.264	6.377	44.411	45.185	25.682	50.869	14.419	54.257	29.372	33.535	34.519	53.147	83.175	48.084	57.017	64.404	43.951	44.695	46.416	44.303	80.214	71.547	12.728	12.942
Tm_0398	17	Italy	2012	34	14.7428	42.2827	2012-09-21	CA12	M	100.1	19.31	23	10.39	236.868	198.253	30.765	34.577	25.477	6.762	81.063	10.305	12.202	12.511	10.505	69.485	4.669	6.762	41.793	41.716	29.776	48.278	13.97	58.388	28.635	28.989	36.345	50.504	79.322	47.039	55.426	62.592	45.186	46.702	47.777	45.445	82.73	73.054	12.895	13.597
Tm_0399	17	Italy	2012	34	14.7428	42.2827	2012-09-21	CA12	M	118.5	14.49	23.81	10.04	239.333	202.431	34.072	37.241	29.628	7.822	84.075	9.281	13.107	13.082	9.954	69.102	5.574	6.421	37.307	42.727	26.237	51.889	15.099	61.004	29.239	32.073	36.572	51.994	78.269	51.424	57.708	65.475	47.957	48.768	50.066	48.149	85.487	72.633	12.893	12.583
Tm_0400	17	Italy	2012	34	14.7428	42.2827	2012-09-21	CA12	M	117.3	17.83	23.79	9.94	239.56	203.248	31.382	36.622	30.387	6.961	82.699	11.101	12.224	12.327	11.456	70.115	5.046	7.565	38.287	42.538	28.579	47.597	14.788	55.026	27.076	35.459	38.269	52.902	80.395	50.664	58.457	66.589	49.132	50.13	51.344	49.079	84.67	72.905	14.117	13.123
Tm_0401	17	Italy	2012	34	14.7428	42.2827	2012-09-21	CA12	F	109.6	18.32	23.88	10.39	240.456	197.712	30.87	37.178	29.567	6.016	79.603	10.161	9.955	11.126	10.435	68.101	6.155	6.675	39.358	42.733	26.165	50.217	14.96	59.482	30.989	29.603	36.012	51.059	78.664	48.944	55.011	63.118	45.513	45.897	47.679	45.841	81.682	71.213	12.767	13.829
Tm_0402	17	Italy	2012	34	14.7428	42.2827	2012-09-21	CA12	M	91.2	17.37	21.32	9.85	226.765	185.892	28.897	34.182	23.581	8.658	76.055	9.617	8.17	8.939	9.111	63.499	5.811	5.553	39.417	46.037	26.786	46.559	13.156	54.772	29.137	29.215	37.168	51.722	79.414	46.412	55.668	62.41	46.051	46.624	48.607	45.175	77.589	67.145	11.327	12.458
Tm_0403	17	Italy	2012	34	14.7428	42.2827	2012-09-21	CA12	M	86.5	15.21	20.47	9.68	230.074	192.17	32.089	35.06	25.116	8.398	76.975	10.295	9.143	9.459	10.143	64.34	6.411	6.234	38.502	44.119	23.325	49.38	14.552	49.922	27.14	30.93	33.69	48.802	76.917	44.765	52.862	61.442	42.103	43.827	45.981	42.974	78.925	66.716	13.201	12.343
Tm_0404	17	Italy	2012	33	14.6493	42.3073	2012-09-21	CA12	F	101.6	19.57	23.25	10.92	242.609	204.702	31.847	38.028	28.007	7.048	83.565	10.66	11.12	10.87	10.784	71.966	4.46	7.081	42.164	43.449	26.094	49.598	14.999	58.267	27.314	33.607	36.05	51.327	83.112	46.843	57.028	64.285	45.437	46.918	47.9	45.51	86.112	73.906	14.227	12.258
Tm_0405	17	Italy	2012	33	14.6493	42.3073	2012-09-21	CA12	M	139.7	19.09	26.03	12.15	271.668	228.029	35.541	41.679	32.437	8.786	92.254	10.962	12.355	11.875	12.087	79.049	6.559	8.143	46.152	47.641	31.012	57.333	17.171	68.231	33.254	35.011	37.993	54.444	89.212	51.113	61.625	72.138	47.518	50.245	51.945	49.154	94.239	82.137	15.031	14.623
Tm_0406	17	Italy	2012	33	14.6493	42.3073	2012-09-21	CA12	M	106.5	18.5	24.96	10.27	241.396	203.758	28.309	40.265	28.183	7.042	83.628	9.721	11.519	10.888	9.959	73.704	6.023	7.201	42.226	43.039	26.61	45.701	14.629	60.646	28.638	35.336	34.183	52.517	85.26	46.74	57.92	66.002	46.963	48.384	49.881	47.008	85.106	77.146	12.418	12.922
Tm_0407	17	Italy	2012	28	14.1904	42.9079	2012-09-18	CA12	F	159.2	19.85	28.37	12.86	267.61	225.102	34.175	42.831	33.212	7.457	87.664	11.284	11.845	12.358	10.741	78.673	7.37	6.757	47.866	49.296	30.229	58.175	16.404	64.289	34.114	38.312	39.05	56.769	93.154	52.874	64.418	72.317	51.221	51.227	52.513	50.33	90.244	81.771	13.856	14.127
Tm_0408	17	Italy	2012	29	14.1112	42.729	2012-09-18	CA12	F	68.5	14	19.29	8.24	214.365	179.383	26.56	31.448	27.107	5.529	75.574	8.963	10.069	10.958	8.16	66.424	5.178	6.626	32.836	37.141	22.216	42.303	12.48	52.195	26.07	30.411	31.567	43.982	68.316	41.695	49.313	56.695	40.472	40.465	42.108	40.599	77.451	68.244	10.975	11.101
Tm_0409	17	Italy	2012	29	14.1112	42.729	2012-09-18	CA12	F	81.1	15.85	20.51	8.6	212.635	177.793	28.726	32.413	27.029	5.266	70.948	8.975	9.632	9.678	9.24	62.84	5.264	6.064	37.556	36.739	23.71	46.261	14.279	51.717	26.697	26.578	32.044	46.393	72.259	44.969	51.7	58.094	42.479	42.399	43.681	42.273	72.907	65.539	11.603	11.589
Tm_0410	17	Italy	2012	29	14.1112	42.729	2012-09-18	CA12	M	76.2	16.01	17.71	9.09	228.253	192.981	33.315	34.1	27.579	6.228	79.525	11.095	9.917	10.637	10.267	64.779	4.962	5.967	38.21	40	26.702	49.74	15.037	49.98	28.167	31.802	35.87	48.296	75.04	44.089	51.249	59.032	39.363	41.099	42.406	40.027	81.464	66.873	13.279	13.232
Tm_0411	17	Italy	2012	29	14.1112	42.729	2012-09-18	CA12	M	63.5	15.15	18.23	8.9	209.589	174.154	29.441	32.06	23.772	5.263	69.34	9.212	7.988	7.219	9.826	61.387	4.65	6.365	34.618	39.513	24.952	49.465	15.642	46.514	26.722	26.291	32.827	45.072	69.336	41.249	47.3	53.465	37.974	37.876	39.358	37.775	70.664	64.361	12.164	12.147
Tm_0412	17	Italy	2012	29	14.1112	42.729	2012-09-18	CA12	M	92.3	15.6	21.7	9.22	237.538	198.247	29.873	36.719	27.017	8.228	80.129	10.419	11.099	11.179	9.737	68.753	6.146	6.783	41.573	40.461	26.945	48.365	12.737	58.919	29.747	27.389	34.58	51.133	81.724	45.915	56.454	65.32	44.291	46.075	48.384	44.566	82.287	70.995	12.808	12.461
Tm_0413	17	Italy	2012	29	14.1112	42.729	2012-09-18	CA12	M	80.7	14.78	20.21	9.91	219.662	184.089	31.986	32.392	24.909	7.124	75.477	8.399	9.191	8.911	9.042	61.497	5.551	5.182	39.24	40.28	26.457	52.808	17.434	49.556	28.606	25.374	34.076	47.227	74.109	44.428	52.084	59.322	43.314	44.494	46.212	42.967	76.707	64.766	11.54	11.346
Tm_0414	17	Italy	2012	29	14.1112	42.729	2012-09-18	CA12	F	69.8	17.81	18.9	8.73	205.032	172.79	25.414	32.384	24.915	5.52	70.518	8.384	10.911	10.124	9.342	60.136	5.175	5.625	35.345	37.019	21.894	40.539	12.935	49.489	24.957	28.042	30.589	44.708	71.951	41.287	51.19	57.077	41.088	40.914	42.368	40.284	71.704	63.083	11.836	11.138
Tm_0415	17	Italy	2012	29	14.1112	42.729	2012-09-18	CA12	F	91.1	13.69	21.71	9.69	219.708	185.326	28.854	34.986	27.13	7.837	73.49	9.33	8.597	9.218	8.881	65.314	5.348	6.207	36.822	41.613	24.385	50.999	14.033	49.773	27.553	30.492	32.967	45.717	73.083	44.26	51.888	59.254	42.219	42.942	44.189	41.684	75.35	67.963	12.009	12.4
Tm_0416	17	Italy	2012	29	14.1112	42.729	2012-09-18	CA12	M	69.2	13.5	19.52	8.43	207.6	175.7	27.5	31.9	25.7	6.6	73.5	9.8	8.7	8.3	10.5	62	5.5	5.6	33	36.7	21.9	42.9	13.1	52.9	25.1	30.8	31.3	44.6	70.1	41.4	50.5	58	41	41.4	43.5	40.6	74.6	64.5	12.5	11.8
Tm_0417	17	Italy	2012	29	14.1112	42.729	2012-09-18	CA12	F	84.7	16.56	20.47	9.23	217.1	181.8	27.8	33.7	26.6	6.3	74.5	10.4	8.3	7.9	9.8	64.1	5.7	5.8	37.1	37.4	24.8	47.3	14	53.1	26.8	28.8	30.5	44.8	72.8	43.3	52.2	58.7	41.9	41.4	43.3	40.9	76	67.1	11.9	13.4
Tm_0418	17	Italy	2012	29	14.1112	42.729	2012-09-18	CA12	F	75	15.39	19.48	9.07	221.6	185.8	30.8	34.7	25.3	6.7	75.7	9.4	9	10.3	9.5	64.5	5.5	5.4	36.2	38.8	24.3	49.9	14.4	49.6	25.7	27.7	32.1	44.2	71.7	42.8	50.4	58.1	40.5	41.2	43.6	41.6	77.2	67.1	11.7	12.3
Tm_0419	17	Italy	2012	34	14.7428	42.2827	2012-09-21	CA12	F	90.3	15.43	21.34	9.75	229.8	192.5	26.5	36.6	28	6.9	80	9.7	10.1	10.6	10.1	67.1	6.5	5.8	41.6	40.7	24.4	42.4	12.6	53.2	25.8	30.9	33.3	49	80.8	44.9	56.1	63.8	44.1	44.5	47	43.8	81.5	70.2	12.5	12.6
Tm_0420	17	Italy	2012	34	14.7428	42.2827	2012-09-21	CA12	F	112.5	14.88	23.99	10.39	243.1	205.8	30	36.7	29.3	7.1	86.4	9.8	11.5	11.5	10.3	73.6	6.8	6.7	41.8	46.5	24	50.4	14.2	57.8	29.2	32.6	34.9	52.5	82.6	48.8	58.6	66.4	47.5	48	49.6	47	87.6	77.1	13	12.9
Tm_0421	17	Italy	2012	34	14.7428	42.2827	2012-09-21	CA12	F	79.8	15.18	20.48	8.84	222.1	184.9	30.2	32.2	27.7	5.5	76.9	9.6	8.8	9.3	8.7	66.5	4.1	5.9	35.9	39.1	25.3	46.2	14.1	50.3	26.8	29	34.4	48.1	74.6	44.2	54.1	59.8	43.1	43.7	44.3	42.7	78.9	68.9	11.4	11.6
Tm_0422	17	Italy	2012	34	14.7428	42.2827	2012-09-21	CA12	F	133.5	19.34	26.27	11.35	245.2	204.7	30.9	40.3	30.6	8.9	81.8	9.7	10.9	11	9.8	71.2	6.1	7.2	42.6	41.8	27.1	50	13.8	62.7	28.4	37.7	35	53	84.6	51.9	60.3	68	50.4	51	51.7	49.6	84.1	74.1	13.1	13.1
Tm_0423	17	Italy	2012	34	14.7428	42.2827	2012-09-21	CA12	M	122.2	18.18	24.31	10.85	255.252	213.155	35.35	39.676	30.7	7.031	84.51	9.606	13.997	13.219	9.943	73.797	5.618	7.658	42.931	42.863	28.054	52.31	16.741	61.531	26.521	35.326	38.346	54.022	84.035	53.085	59.831	67.772	49.5	50.049	51.591	49.036	86.685	76.539	13.149	12.375
Tm_0424	17	Italy	2012	34	14.7428	42.2827	2012-09-21	CA12	F	125.6	19.27	24.46	10.45	253.467	211.177	32.478	39.742	30.25	7.031	86.974	9.782	9.973	10.829	9.826	74.105	7.455	7.224	44.086	42.339	30.482	54.624	16.165	59.31	28.112	32.115	34.669	53.093	84.597	51.048	58.839	67.881	48.42	48.788	51.379	48.132	88.193	77.671	13.152	13.422
Tm_0425	17	Italy	2012	34	14.7428	42.2827	2012-09-21	CA12	M	123.4	18.41	23.46	11.17	250.05	212.148	33.707	38.802	28.634	8.118	84.828	11.845	12.785	13.055	10.871	69.055	6.947	6.232	47.134	42.999	27.048	50.836	14.122	62.044	29.523	34.455	37.741	54.603	89.637	50.647	63.306	71.257	49.873	50.938	52.881	49.16	87.151	71.694	13.859	13.603
Tm_0426	17	Italy	2012	34	14.7428	42.2827	2012-09-21	CA12	F	93.3	15.63	21.63	8.52	228.721	189.391	30.417	33.679	28.495	7.242	77.994	10.002	8.127	7.55	11.059	66.95	4.876	7.318	37.17	42.878	24.28	47.93	13.939	54.046	28.117	31.797	34.807	49.905	75.827	46.185	53.99	61.705	43.324	43.798	45.587	43.718	79.251	70.679	13.091	14.094
Tm_0427	17	Italy	2012	34	14.7428	42.2827	2012-09-21	CA12	F	111.2	17.37	22.55	10.55	239.398	197.01	30.453	39.926	26.688	6.808	78.799	10.102	9.542	10.338	9.414	67.605	5.653	5.79	43.489	42.18	26.093	47.612	12.454	58.937	28.279	31.007	36.671	52.214	84.339	48.348	57.234	63.988	46.345	46.976	48.487	46.773	80.765	70.706	12.021	13.091
Tm_0428	17	Italy	2012	34	14.7428	42.2827	2012-09-21	CA12	F	150.8	19.81	25.72	10.11	263.086	221.341	35.375	43.199	30.342	7.488	87.021	9.852	12.682	11.734	11.072	75.665	5.679	7.49	47.37	49.396	28.465	58.397	17.099	62.862	31.99	34.782	38.661	57.951	92.805	55.353	65.629	71.994	53.357	52.742	54.687	51.489	89.028	79.577	13.492	14.322
[truncated: 4 more columns]
